# Supplementary material for: 3-(Phenyl­imino)indolin-2-one
Source: Acta Crystallogr Sect E Struct Rep Online. 2010 Jan 27;66(Pt 2):o453. doi: 10.1107/S160053681000259X (PMC2979714; doi:10.1107/S160053681000259X)
Supplement: Supplementary file 1 [file e-66-0o453-sup1.cif]

##############################################################################
###                                                                        ###
###        Electronic paper (Acta Crystallographica Section E)             ###
###                                                                        ###
##############################################################################
#                                                                            #
# This CIF contains the data in a paper accepted for publication in Acta     #
# Crystallographica Section E. It conforms to the requirements of Notes      #
# for Authors for Section E, and has been peer reviewed under the auspices   #
# of the IUCr Commission on Journals.                                        #
#                                                                            #
# Full details of the Crystallographic Information File format               #
# are given in the paper "The Crystallographic Information File (CIF):       #
# a New Standard Archive File for Crystallography" by S. R. Hall, F. H.      #
# Allen and I. D. Brown [Acta Cryst. (1991), A47, 655-685].                  #
#                                                                            #
# The current version of the core CIF dictionary is obtainable from          #
# ftp://ftp.iucr.org/pub/cif_core.dic. The current version number is 2.4.    #
#                                                                            #
# Software is freely available for graphical display of the structure(s) in  #
# this CIF.  For information consult the CIF home page http://www.iucr.org/  #
# cif/home.html                                                              #
#                                                                            #
# This file may be used for bona fide research purposes within the           #
# scientific community so long as proper attribution is given to the journal # 
# article from which it was obtained.                                        #
#                                                                            #
##############################################################################
                                             
data_global
_audit_creation_method     SHELXL-97
_journal_date_recd_electronic     2010-01-20
_journal_date_accepted     2010-01-20
_journal_name_full     'Acta Crystallographica, Section E'
_journal_year     2010
_journal_volume     66
_journal_issue      2
_journal_page_first     o453
_journal_page_last     o453
_journal_paper_category     QO
_journal_coeditor_code     BT5177
_publ_contact_author
;
     Dr. Seik Weng Ng
     Department of Chemistry
     University of Malaya
     50603 Kuala Lumpur
     Malaysia
;
_publ_contact_author_email     seikweng@um.edu.my
_publ_contact_author_fax     '03 7967 4193'
_publ_contact_author_phone     '03 7967 6778'
_publ_section_title
;
3-(Phenylimino)indolin-2-one
;
loop_
    _publ_author_name
    _publ_author_address
    'Al Subari, Abdusalam'
;
Laboratoire de Chimie Organique H\'et\'erocyclique
P\^ole de Comp\'etences Pharmacochimie
Universit\'e Mohammed V-Agdal
BP 1014 Avenue Ibn Batout
Rabat
Morocco
;
    'Bouhfid, Rachid'
;
Institute of Nanomaterials and Nanotechnology
Avenue de l'Arm\'ee Royale
Madinat El Irfane
10100 Rabat
Morocco
;
    'Zouihri, Hafid'
;
CNRST Division of UATRS Angle Allal Fassi/FAR
BP 8027 Hay Riad
10000 Rabat
Morocco
;
    'Essassi, El Mokhtar'
;
Laboratoire de Chimie Organique H\'et\'erocyclique
P\^ole de Comp\'etences Pharmacochimie
Universit\'e Mohammed V-Agdal
BP 1014 Avenue Ibn Batout
Rabat
Morocco
;
    'Ng, Seik Weng'
;
Department of Chemistry
University of Malaya
50603 Kuala Lumpur
Malaysia
;
_publ_section_synopsis     .
data_I
_audit_creation_method     SHELXL-97
_chemical_name_systematic
;
3-(Phenylimino)indolin-2-one
;
_chemical_name_common     ?
_chemical_formula_moiety     'C14 H10 N2 O'
_chemical_formula_sum     'C14 H10 N2 O'
_chemical_formula_iupac     'C14 H10 N2 O'
_chemical_formula_weight     222.24
_chemical_melting_point     ?
_symmetry_cell_setting     Orthorhombic
_symmetry_space_group_name_H-M     'P n a 21'
_symmetry_space_group_name_Hall     'P 2c -2n'
loop_
    _symmetry_equiv_pos_as_xyz
    'x, y, z'
    '-x, -y, z+1/2'
    'x+1/2, -y+1/2, z'
    '-x+1/2, y+1/2, z+1/2'
_cell_length_a     20.1647(4)
_cell_length_b     5.02230(10)
_cell_length_c     21.8791(5)
_cell_angle_alpha     90.00
_cell_angle_beta     90.00
_cell_angle_gamma     90.00
_cell_volume     2215.77(8)
_cell_formula_units_Z     8
_cell_measurement_reflns_used     3521
_cell_measurement_theta_min     2.7
_cell_measurement_theta_max     25.7
_cell_measurement_temperature     293(2)
_exptl_crystal_description     Block
_exptl_crystal_colour     Orange
_exptl_crystal_size_max     0.3
_exptl_crystal_size_mid     0.3
_exptl_crystal_size_min     0.3
_exptl_crystal_density_diffrn     1.332
_exptl_crystal_density_meas     ?
_exptl_crystal_density_method     'not measured'
_exptl_crystal_F_000     928
_exptl_absorpt_coefficient_mu     0.086
_exptl_absorpt_correction_type     None
_exptl_absorpt_process_details     ?
_exptl_absorpt_correction_T_min     ?
_exptl_absorpt_correction_T_max     ?
_diffrn_ambient_temperature     293(2)
_diffrn_radiation_type     MoK\a
_diffrn_radiation_wavelength     0.71073
_diffrn_radiation_source     'fine-focus sealed tube'
_diffrn_radiation_monochromator     graphite
_diffrn_measurement_device_type     'Bruker APEXII diffractometer'
_diffrn_measurement_method     '\f and \w scans'
_diffrn_detector_area_resol_mean     ?
_diffrn_reflns_number     15055
_diffrn_reflns_av_R_equivalents     0.0300
_diffrn_reflns_av_sigmaI/netI     0.0209
_diffrn_reflns_theta_min     1.86
_diffrn_reflns_theta_max     27.49
_diffrn_reflns_theta_full     27.49
_diffrn_measured_fraction_theta_max     0.999
_diffrn_measured_fraction_theta_full     0.999
_diffrn_reflns_limit_h_min     -24
_diffrn_reflns_limit_h_max     26
_diffrn_reflns_limit_k_min     -3
_diffrn_reflns_limit_k_max     6
_diffrn_reflns_limit_l_min     -28
_diffrn_reflns_limit_l_max     28
_diffrn_standards_number     0
_diffrn_standards_interval_count     0
_diffrn_standards_interval_time     0
_diffrn_standards_decay_%     0
_reflns_number_total     2619
_reflns_number_gt     2042
_reflns_threshold_expression     I>2\s(I)
_refine_ls_structure_factor_coef     Fsqd
_refine_ls_matrix_type     full
_refine_ls_R_factor_all     0.0556
_refine_ls_R_factor_gt     0.0342
_refine_ls_wR_factor_gt     0.0952
_refine_ls_wR_factor_ref     0.1184
_refine_ls_goodness_of_fit_ref     1.097
_refine_ls_restrained_S_all     1.096
_refine_ls_number_reflns     2619
_refine_ls_number_parameters     315
_refine_ls_number_restraints     3
_refine_ls_hydrogen_treatment     mixed
_refine_ls_weighting_scheme     calc
_refine_ls_weighting_details
         'calc w=1/[\s^2^(Fo^2^)+(0.0745P)^2^+0.0171P] where P=(Fo^2^+2Fc^2^)/3'
_atom_sites_solution_hydrogens     geom
_atom_sites_solution_primary     direct
_atom_sites_solution_secondary     difmap
_refine_ls_shift/su_max     0.001
_refine_ls_shift/su_mean     0.001
_refine_diff_density_max     0.189
_refine_diff_density_min     -0.200
_refine_ls_extinction_method     none
_refine_ls_extinction_coef     ?
loop_
    _atom_type_symbol
    _atom_type_description
    _atom_type_scat_dispersion_real
    _atom_type_scat_dispersion_imag
    _atom_type_scat_source
    'C' 'C' 0.0033 0.0000
                         'International Tables Vol C Tables 4.2.6.8 and 6.1.1.4'
    'H' 'H' 0.0000 0.0000
                         'International Tables Vol C Tables 4.2.6.8 and 6.1.1.4'
    'N' 'N' 0.0061 0.0000
                         'International Tables Vol C Tables 4.2.6.8 and 6.1.1.4'
    'O' 'O' 0.0106 0.0000
                         'International Tables Vol C Tables 4.2.6.8 and 6.1.1.4'
_computing_data_collection     'APEX2 (Bruker, 2005)'
_computing_cell_refinement     'SAINT (Bruker, 2005)'
_computing_data_reduction     'SAINT (Bruker, 2005)'
_computing_structure_solution     'SHELXS97 (Sheldrick, 2008)'
_computing_structure_refinement     'SHELXL97 (Sheldrick, 2008)'
_computing_molecular_graphics     'X-SEED (Barbour, 2001)'
_computing_publication_material     'publCIF (Westrip, 2010)'
loop_
    _atom_site_type_symbol
    _atom_site_label
    _atom_site_fract_x
    _atom_site_fract_y
    _atom_site_fract_z
    _atom_site_U_iso_or_equiv
    _atom_site_adp_type
    _atom_site_calc_flag
    _atom_site_refinement_flags
    _atom_site_occupancy
    _atom_site_disorder_assembly
    _atom_site_disorder_group
    O O1 0.36628(12) 0.9072(6) 0.49888(10) 0.0769(7) Uani d . 1 . .
    O O2 0.11993(12) 0.6636(6) 0.52675(12) 0.0816(8) Uani d . 1 . .
    N N1 0.44843(11) 0.6264(6) 0.53285(11) 0.0543(6) Uani d D 1 . .
    N N2 0.28865(11) 0.6607(5) 0.59271(10) 0.0505(6) Uani d . 1 . .
    N N3 0.20427(11) 0.9352(5) 0.49173(10) 0.0535(6) Uani d D 1 . .
    N N4 0.04413(11) 0.9133(5) 0.43186(11) 0.0525(6) Uani d . 1 . .
    C C1 0.38742(14) 0.7371(6) 0.53269(13) 0.0535(7) Uani d . 1 . .
    C C2 0.34907(12) 0.5996(5) 0.58405(11) 0.0462(6) Uani d . 1 . .
    C C3 0.39537(12) 0.4079(5) 0.61115(11) 0.0446(6) Uani d . 1 . .
    C C4 0.39058(14) 0.2185(6) 0.65685(13) 0.0519(7) Uani d . 1 . .
    H H4 0.3517 0.2014 0.6794 0.062 Uiso calc R 1 . .
    C C5 0.44415(16) 0.0553(6) 0.66857(15) 0.0605(7) Uani d . 1 . .
    H H5 0.4414 -0.0724 0.6993 0.073 Uiso calc R 1 . .
    C C6 0.50158(16) 0.0802(7) 0.63515(17) 0.0663(8) Uani d . 1 . .
    H H6 0.5370 -0.0327 0.6436 0.080 Uiso calc R 1 . .
    C C7 0.50835(15) 0.2678(7) 0.58932(15) 0.0609(8) Uani d . 1 . .
    H H7 0.5475 0.2840 0.5672 0.073 Uiso calc R 1 . .
    C C8 0.45450(13) 0.4302(6) 0.57769(12) 0.0481(6) Uani d . 1 . .
    C C9 0.25376(12) 0.5309(5) 0.64115(12) 0.0454(6) Uani d . 1 . .
    C C10 0.20928(13) 0.3331(7) 0.62764(14) 0.0565(7) Uani d . 1 . .
    H H10 0.2017 0.2850 0.5872 0.068 Uiso calc R 1 . .
    C C11 0.17563(15) 0.2051(7) 0.67433(17) 0.0619(8) Uani d . 1 . .
    H H11 0.1464 0.0673 0.6653 0.074 Uiso calc R 1 . .
    C C12 0.18528(14) 0.2810(7) 0.73385(15) 0.0594(8) Uani d . 1 . .
    H H12 0.1628 0.1938 0.7651 0.071 Uiso calc R 1 . .
    C C13 0.22774(15) 0.4843(6) 0.74728(13) 0.0565(7) Uani d . 1 . .
    H H13 0.2334 0.5381 0.7876 0.068 Uiso calc R 1 . .
    C C14 0.26251(16) 0.6108(6) 0.70102(13) 0.0536(7) Uani d . 1 . .
    H H14 0.2916 0.7488 0.7102 0.064 Uiso calc R 1 . .
    C C15 0.14226(13) 0.8292(7) 0.49218(13) 0.0539(7) Uani d . 1 . .
    C C16 0.10494(12) 0.9666(5) 0.44047(11) 0.0455(6) Uani d . 1 . .
    C C17 0.15210(13) 1.1524(5) 0.41286(11) 0.0437(6) Uani d . 1 . .
    C C18 0.14711(14) 1.3414(6) 0.36677(13) 0.0528(7) Uani d . 1 . .
    H H18 0.1080 1.3596 0.3447 0.063 Uiso calc R 1 . .
    C C19 0.20099(16) 1.5019(6) 0.35414(15) 0.0609(7) Uani d . 1 . .
    H H19 0.1983 1.6295 0.3235 0.073 Uiso calc R 1 . .
    C C20 0.25942(17) 1.4720(7) 0.38751(17) 0.0661(8) Uani d . 1 . .
    H H20 0.2955 1.5803 0.3785 0.079 Uiso calc R 1 . .
    C C21 0.26500(16) 1.2858(7) 0.43355(16) 0.0620(8) Uani d . 1 . .
    H H21 0.3042 1.2679 0.4555 0.074 Uiso calc R 1 . .
    C C22 0.21093(13) 1.1269(5) 0.44624(12) 0.0472(6) Uani d . 1 . .
    C C23 0.00927(12) 1.0342(6) 0.38269(12) 0.0461(6) Uani d . 1 . .
    C C24 0.01763(15) 0.9423(6) 0.32334(14) 0.0576(7) Uani d . 1 . .
    H H24 0.0478 0.8065 0.3154 0.069 Uiso calc R 1 . .
    C C25 -0.01848(16) 1.0510(7) 0.27619(16) 0.0610(8) Uani d . 1 . .
    H H25 -0.0126 0.9887 0.2365 0.073 Uiso calc R 1 . .
    C C26 -0.06293(15) 1.2504(7) 0.28746(16) 0.0630(8) Uani d . 1 . .
    H H26 -0.0869 1.3255 0.2555 0.076 Uiso calc R 1 . .
    C C27 -0.07213(15) 1.3401(7) 0.34652(17) 0.0687(9) Uani d . 1 . .
    H H27 -0.1025 1.4755 0.3541 0.082 Uiso calc R 1 . .
    C C28 -0.03689(14) 1.2315(7) 0.39430(14) 0.0586(7) Uani d . 1 . .
    H H28 -0.0441 1.2903 0.4341 0.070 Uiso calc R 1 . .
    H H1 0.4791(10) 0.653(6) 0.5061(10) 0.052(8) Uiso d D 1 . .
    H H3 0.2338(12) 0.883(7) 0.5172(12) 0.064(9) Uiso d D 1 . .
loop_
    _atom_site_aniso_label
    _atom_site_aniso_U_11
    _atom_site_aniso_U_22
    _atom_site_aniso_U_33
    _atom_site_aniso_U_12
    _atom_site_aniso_U_13
    _atom_site_aniso_U_23
    O1 0.0687(14) 0.0941(18) 0.0678(15) 0.0084(12) 0.0068(11) 0.0340(13)
    O2 0.0684(14) 0.104(2) 0.0721(14) -0.0040(13) -0.0001(12) 0.0422(15)
    N1 0.0457(13) 0.0711(16) 0.0461(12) -0.0002(11) 0.0104(10) 0.0017(12)
    N2 0.0423(12) 0.0625(15) 0.0468(12) 0.0047(10) 0.0007(9) 0.0070(11)
    N3 0.0483(12) 0.0653(15) 0.0470(12) 0.0081(11) -0.0064(10) 0.0028(11)
    N4 0.0419(12) 0.0659(15) 0.0498(12) 0.0040(11) 0.0037(9) 0.0097(11)
    C1 0.0477(15) 0.0673(19) 0.0454(15) -0.0002(13) 0.0020(12) 0.0021(14)
    C2 0.0440(13) 0.0533(15) 0.0414(12) -0.0015(11) -0.0017(10) -0.0023(12)
    C3 0.0424(13) 0.0466(14) 0.0447(13) 0.0000(11) -0.0018(10) -0.0070(11)
    C4 0.0528(15) 0.0507(15) 0.0523(16) -0.0015(12) -0.0007(12) -0.0013(13)
    C5 0.0673(18) 0.0514(16) 0.0628(17) 0.0045(14) -0.0089(15) 0.0015(14)
    C6 0.0586(17) 0.0610(18) 0.079(2) 0.0137(15) -0.0129(15) -0.0068(17)
    C7 0.0498(16) 0.0683(19) 0.0645(19) 0.0081(13) 0.0051(14) -0.0094(16)
    C8 0.0452(14) 0.0521(15) 0.0471(13) 0.0008(11) 0.0006(11) -0.0098(12)
    C9 0.0355(12) 0.0527(15) 0.0479(13) 0.0082(11) 0.0022(10) 0.0033(12)
    C10 0.0534(16) 0.0620(18) 0.0541(16) -0.0013(14) -0.0060(14) -0.0022(14)
    C11 0.0501(16) 0.0592(17) 0.076(2) -0.0087(14) -0.0041(15) 0.0083(16)
    C12 0.0505(17) 0.0612(18) 0.067(2) 0.0046(14) 0.0100(14) 0.0159(15)
    C13 0.0664(17) 0.0566(16) 0.0465(14) 0.0090(14) 0.0075(13) -0.0021(13)
    C14 0.0539(16) 0.0525(16) 0.0544(16) -0.0026(13) 0.0024(12) -0.0016(12)
    C15 0.0486(15) 0.0687(19) 0.0444(15) 0.0099(14) 0.0045(12) 0.0066(13)
    C16 0.0411(13) 0.0532(15) 0.0422(13) 0.0076(11) 0.0045(10) 0.0025(11)
    C17 0.0444(14) 0.0452(14) 0.0414(13) 0.0083(11) 0.0055(10) -0.0025(10)
    C18 0.0525(16) 0.0513(15) 0.0545(17) 0.0073(12) 0.0051(13) 0.0036(13)
    C19 0.0660(18) 0.0527(16) 0.0640(17) 0.0002(14) 0.0109(15) 0.0083(15)
    C20 0.0609(17) 0.0572(18) 0.080(2) -0.0122(15) 0.0092(17) -0.0001(17)
    C21 0.0492(16) 0.0621(18) 0.075(2) -0.0016(13) -0.0026(15) -0.0090(17)
    C22 0.0468(14) 0.0480(14) 0.0467(13) 0.0062(11) 0.0026(11) -0.0062(12)
    C23 0.0355(12) 0.0510(15) 0.0519(14) 0.0011(11) 0.0023(10) 0.0069(12)
    C24 0.0606(17) 0.0549(17) 0.0572(16) 0.0146(13) 0.0025(14) 0.0000(14)
    C25 0.0688(19) 0.0606(18) 0.0536(15) 0.0011(15) -0.0094(14) -0.0036(15)
    C26 0.0542(18) 0.0700(19) 0.065(2) 0.0061(15) -0.0105(14) 0.0155(16)
    C27 0.0550(18) 0.069(2) 0.082(2) 0.0236(15) 0.0052(16) 0.0144(18)
    C28 0.0542(16) 0.0647(19) 0.0569(17) 0.0108(14) 0.0077(14) 0.0011(14)
loop_
    _geom_bond_atom_site_label_1
    _geom_bond_atom_site_label_2
    _geom_bond_site_symmetry_2
    _geom_bond_distance
    _geom_bond_publ_flag
    O1 C1 . 1.208(4) ?
    O2 C15 . 1.211(4) ?
    N1 C1 . 1.350(4) ?
    N1 C8 . 1.396(4) ?
    N1 H1 . 0.860(10)
                    ?
    N2 C2 . 1.271(3) ?
    N2 C9 . 1.429(3) ?
    N3 C15 . 1.359(4) ?
    N3 C22 . 1.391(4) ?
    N3 H3 . 0.860(10)
                    ?
    N4 C16 . 1.269(3) ?
    N4 C23 . 1.421(3) ?
    C1 C2 . 1.529(4) ?
    C2 C3 . 1.466(4) ?
    C3 C4 . 1.383(4) ?
    C3 C8 . 1.404(4) ?
    C4 C5 . 1.380(4) ?
    C4 H4 . 0.9300 ?
    C5 C6 . 1.375(5) ?
    C5 H5 . 0.9300 ?
    C6 C7 . 1.383(5) ?
    C6 H6 . 0.9300 ?
    C7 C8 . 1.382(4) ?
    C7 H7 . 0.9300 ?
    C9 C10 . 1.371(4) ?
    C9 C14 . 1.381(4) ?
    C10 C11 . 1.385(4) ?
    C10 H10 . 0.9300 ?
    C11 C12 . 1.371(5) ?
    C11 H11 . 0.9300 ?
    C12 C13 . 1.364(5) ?
    C12 H12 . 0.9300 ?
    C13 C14 . 1.386(4) ?
    C13 H13 . 0.9300 ?
    C14 H14 . 0.9300 ?
    C15 C16 . 1.524(4) ?
    C16 C17 . 1.463(4) ?
    C17 C18 . 1.389(4) ?
    C17 C22 . 1.399(4) ?
    C18 C19 . 1.381(4) ?
    C18 H18 . 0.9300 ?
    C19 C20 . 1.394(5) ?
    C19 H19 . 0.9300 ?
    C20 C21 . 1.379(5) ?
    C20 H20 . 0.9300 ?
    C21 C22 . 1.380(4) ?
    C21 H21 . 0.9300 ?
    C23 C28 . 1.383(4) ?
    C23 C24 . 1.389(4) ?
    C24 C25 . 1.376(4) ?
    C24 H24 . 0.9300 ?
    C25 C26 . 1.366(4) ?
    C25 H25 . 0.9300 ?
    C26 C27 . 1.381(5) ?
    C26 H26 . 0.9300 ?
    C27 C28 . 1.377(4) ?
    C27 H27 . 0.9300 ?
    C28 H28 . 0.9300 ?
loop_
    _geom_angle_atom_site_label_1
    _geom_angle_atom_site_label_2
    _geom_angle_atom_site_label_3
    _geom_angle_site_symmetry_1
    _geom_angle_site_symmetry_3
    _geom_angle
    _geom_angle_publ_flag
    C1 N1 C8 . . 111.9(2) ?
    C1 N1 H1 . . 126(2) ?
    C8 N1 H1 . . 121(2) ?
    C2 N2 C9 . . 118.2(2) ?
    C15 N3 C22 . . 111.4(2) ?
    C15 N3 H3 . . 121(2) ?
    C22 N3 H3 . . 128(2) ?
    C16 N4 C23 . . 120.0(2) ?
    O1 C1 N1 . . 127.9(3) ?
    O1 C1 C2 . . 126.2(3) ?
    N1 C1 C2 . . 105.8(2) ?
    N2 C2 C3 . . 135.1(3) ?
    N2 C2 C1 . . 119.0(2) ?
    C3 C2 C1 . . 105.8(2) ?
    C4 C3 C8 . . 119.4(3) ?
    C4 C3 C2 . . 134.4(2) ?
    C8 C3 C2 . . 106.1(2) ?
    C5 C4 C3 . . 119.2(3) ?
    C5 C4 H4 . . 120.4 ?
    C3 C4 H4 . . 120.4 ?
    C6 C5 C4 . . 120.4(3) ?
    C6 C5 H5 . . 119.8 ?
    C4 C5 H5 . . 119.8 ?
    C5 C6 C7 . . 122.0(3) ?
    C5 C6 H6 . . 119.0 ?
    C7 C6 H6 . . 119.0 ?
    C8 C7 C6 . . 117.3(3) ?
    C8 C7 H7 . . 121.4 ?
    C6 C7 H7 . . 121.4 ?
    C7 C8 N1 . . 128.0(3) ?
    C7 C8 C3 . . 121.6(3) ?
    N1 C8 C3 . . 110.4(2) ?
    C10 C9 C14 . . 119.9(3) ?
    C10 C9 N2 . . 119.5(3) ?
    C14 C9 N2 . . 120.5(3) ?
    C9 C10 C11 . . 119.9(3) ?
    C9 C10 H10 . . 120.1 ?
    C11 C10 H10 . . 120.1 ?
    C12 C11 C10 . . 120.1(3) ?
    C12 C11 H11 . . 119.9 ?
    C10 C11 H11 . . 119.9 ?
    C13 C12 C11 . . 120.1(3) ?
    C13 C12 H12 . . 119.9 ?
    C11 C12 H12 . . 119.9 ?
    C12 C13 C14 . . 120.2(3) ?
    C12 C13 H13 . . 119.9 ?
    C14 C13 H13 . . 119.9 ?
    C9 C14 C13 . . 119.7(3) ?
    C9 C14 H14 . . 120.2 ?
    C13 C14 H14 . . 120.2 ?
    O2 C15 N3 . . 128.0(3) ?
    O2 C15 C16 . . 126.2(3) ?
    N3 C15 C16 . . 105.7(2) ?
    N4 C16 C17 . . 134.5(2) ?
    N4 C16 C15 . . 119.4(2) ?
    C17 C16 C15 . . 105.9(2) ?
    C18 C17 C22 . . 120.2(3) ?
    C18 C17 C16 . . 133.5(3) ?
    C22 C17 C16 . . 106.1(2) ?
    C19 C18 C17 . . 119.2(3) ?
    C19 C18 H18 . . 120.4 ?
    C17 C18 H18 . . 120.4 ?
    C18 C19 C20 . . 119.8(3) ?
    C18 C19 H19 . . 120.1 ?
    C20 C19 H19 . . 120.1 ?
    C21 C20 C19 . . 121.6(3) ?
    C21 C20 H20 . . 119.2 ?
    C19 C20 H20 . . 119.2 ?
    C20 C21 C22 . . 118.3(3) ?
    C20 C21 H21 . . 120.8 ?
    C22 C21 H21 . . 120.8 ?
    C21 C22 N3 . . 128.4(3) ?
    C21 C22 C17 . . 120.8(3) ?
    N3 C22 C17 . . 110.8(2) ?
    C28 C23 C24 . . 119.5(3) ?
    C28 C23 N4 . . 120.0(3) ?
    C24 C23 N4 . . 120.4(3) ?
    C25 C24 C23 . . 120.3(3) ?
    C25 C24 H24 . . 119.8 ?
    C23 C24 H24 . . 119.8 ?
    C26 C25 C24 . . 120.2(3) ?
    C26 C25 H25 . . 119.9 ?
    C24 C25 H25 . . 119.9 ?
    C25 C26 C27 . . 119.7(3) ?
    C25 C26 H26 . . 120.1 ?
    C27 C26 H26 . . 120.1 ?
    C28 C27 C26 . . 120.8(3) ?
    C28 C27 H27 . . 119.6 ?
    C26 C27 H27 . . 119.6 ?
    C27 C28 C23 . . 119.5(3) ?
    C27 C28 H28 . . 120.3 ?
    C23 C28 H28 . . 120.3 ?
loop_
    _geom_torsion_atom_site_label_1
    _geom_torsion_atom_site_label_2
    _geom_torsion_atom_site_label_3
    _geom_torsion_atom_site_label_4
    _geom_torsion_site_symmetry_1
    _geom_torsion_site_symmetry_2
    _geom_torsion_site_symmetry_3
    _geom_torsion_site_symmetry_4
    _geom_torsion
    _geom_torsion_publ_flag
    C8 N1 C1 O1 . . . . -178.4(3) ?
    C8 N1 C1 C2 . . . . 0.7(3) ?
    C9 N2 C2 C3 . . . . 3.4(5) ?
    C9 N2 C2 C1 . . . . -179.7(2) ?
    O1 C1 C2 N2 . . . . 1.5(5) ?
    N1 C1 C2 N2 . . . . -177.6(3) ?
    O1 C1 C2 C3 . . . . 179.3(3) ?
    N1 C1 C2 C3 . . . . 0.1(3) ?
    N2 C2 C3 C4 . . . . 0.2(6) ?
    C1 C2 C3 C4 . . . . -177.1(3) ?
    N2 C2 C3 C8 . . . . 176.3(3) ?
    C1 C2 C3 C8 . . . . -0.9(3) ?
    C8 C3 C4 C5 . . . . 0.0(4) ?
    C2 C3 C4 C5 . . . . 175.7(3) ?
    C3 C4 C5 C6 . . . . -0.1(4) ?
    C4 C5 C6 C7 . . . . 0.4(5) ?
    C5 C6 C7 C8 . . . . -0.6(5) ?
    C6 C7 C8 N1 . . . . -177.6(3) ?
    C6 C7 C8 C3 . . . . 0.4(4) ?
    C1 N1 C8 C7 . . . . 176.8(3) ?
    C1 N1 C8 C3 . . . . -1.4(3) ?
    C4 C3 C8 C7 . . . . -0.1(4) ?
    C2 C3 C8 C7 . . . . -177.0(3) ?
    C4 C3 C8 N1 . . . . 178.2(2) ?
    C2 C3 C8 N1 . . . . 1.4(3) ?
    C2 N2 C9 C10 . . . . -104.2(3) ?
    C2 N2 C9 C14 . . . . 78.5(4) ?
    C14 C9 C10 C11 . . . . -3.1(4) ?
    N2 C9 C10 C11 . . . . 179.5(2) ?
    C9 C10 C11 C12 . . . . 1.9(4) ?
    C10 C11 C12 C13 . . . . 0.5(5) ?
    C11 C12 C13 C14 . . . . -1.5(5) ?
    C10 C9 C14 C13 . . . . 2.1(4) ?
    N2 C9 C14 C13 . . . . 179.4(2) ?
    C12 C13 C14 C9 . . . . 0.3(4) ?
    C22 N3 C15 O2 . . . . -178.1(3) ?
    C22 N3 C15 C16 . . . . 0.7(3) ?
    C23 N4 C16 C17 . . . . 5.7(5) ?
    C23 N4 C16 C15 . . . . -178.2(2) ?
    O2 C15 C16 N4 . . . . 1.7(5) ?
    N3 C15 C16 N4 . . . . -177.1(3) ?
    O2 C15 C16 C17 . . . . 178.9(3) ?
    N3 C15 C16 C17 . . . . 0.1(3) ?
    N4 C16 C17 C18 . . . . 0.4(5) ?
    C15 C16 C17 C18 . . . . -176.1(3) ?
    N4 C16 C17 C22 . . . . 175.8(3) ?
    C15 C16 C17 C22 . . . . -0.8(3) ?
    C22 C17 C18 C19 . . . . 0.4(4) ?
    C16 C17 C18 C19 . . . . 175.2(3) ?
    C17 C18 C19 C20 . . . . 0.1(4) ?
    C18 C19 C20 C21 . . . . -0.4(5) ?
    C19 C20 C21 C22 . . . . 0.0(5) ?
    C20 C21 C22 N3 . . . . -177.2(3) ?
    C20 C21 C22 C17 . . . . 0.6(4) ?
    C15 N3 C22 C21 . . . . 176.7(3) ?
    C15 N3 C22 C17 . . . . -1.2(3) ?
    C18 C17 C22 C21 . . . . -0.8(4) ?
    C16 C17 C22 C21 . . . . -176.9(2) ?
    C18 C17 C22 N3 . . . . 177.3(2) ?
    C16 C17 C22 N3 . . . . 1.2(3) ?
    C16 N4 C23 C28 . . . . -107.2(3) ?
    C16 N4 C23 C24 . . . . 77.5(4) ?
    C28 C23 C24 C25 . . . . 1.6(5) ?
    N4 C23 C24 C25 . . . . 176.9(3) ?
    C23 C24 C25 C26 . . . . -0.1(5) ?
    C24 C25 C26 C27 . . . . -0.9(5) ?
    C25 C26 C27 C28 . . . . 0.2(5) ?
    C26 C27 C28 C23 . . . . 1.4(5) ?
    C24 C23 C28 C27 . . . . -2.3(5) ?
    N4 C23 C28 C27 . . . . -177.6(3) ?
loop_
    _geom_hbond_atom_site_label_D
    _geom_hbond_atom_site_label_H
    _geom_hbond_atom_site_label_A
    _geom_hbond_site_symmetry_A
    _geom_hbond_distance_DH
    _geom_hbond_distance_HA
    _geom_hbond_distance_DA
    _geom_hbond_angle_DHA
    _geom_hbond_publ_flag
    N1 H1 N4 3_565 0.86(3) 2.11(2) 2.940(3) 161(3) yes
    N3 H3 N2 . 0.86(3) 2.28(3) 3.111(3) 164(3) yes
