# Supplementary material for: 3-(Phenyl­imino)indolin-2-one
Source: Acta Crystallogr Sect E Struct Rep Online. 2010 Jan 27;66(Pt 2):o453. doi: 10.1107/S160053681000259X (PMC2979714; doi:10.1107/S160053681000259X)
Supplement: Supplementary file 2 [file e-66-0o453-Isup2.hkl]

# 
# h,k,l, Fc-squared, Fo-squared, sigma(Fo-squared) and status flag 
# 
data_I
_shelx_title '  Pna21' 
_shelx_refln_list_code          4 
_shelx_F_calc_maximum      185.91 
_exptl_crystal_F_000       928.00 
_reflns_d_resolution_high  0.7699 
 
loop_ 
 _symmetry_equiv_pos_as_xyz 
 'x, y, z' 
 '-x, -y, z+1/2' 
 'x+1/2, -y+1/2, z' 
 '-x+1/2, y+1/2, z+1/2' 
 
_cell_length_a    20.1647 
_cell_length_b     5.0223 
_cell_length_c    21.8791 
_cell_angle_alpha  90.000 
_cell_angle_beta   90.000 
_cell_angle_gamma  90.000 
 
_shelx_F_squared_multiplier     1.000 
 
loop_ 
 _refln_index_h 
 _refln_index_k 
 _refln_index_l 
 _refln_F_squared_calc 
 _refln_F_squared_meas 
 _refln_F_squared_sigma 
 _refln_observed_status 
   4   0   0     6774.03     6520.02     69.87 o 
   6   0   0       12.39       11.55      1.33 o 
   8   0   0     2428.22     2541.90     31.56 o 
  10   0   0       76.49       80.03      2.81 o 
  12   0   0     1898.16     1989.33     29.10 o 
  14   0   0       79.91       86.22      3.88 o 
  16   0   0       78.74       89.65      4.48 o 
  18   0   0      197.78      191.89     12.22 o 
  20   0   0      714.57      698.29     24.37 o 
  22   0   0       27.70       22.39      7.53 o 
  24   0   0        1.57       -8.03      5.36 o 
  26   0   0        0.06        1.00      6.86 o 
   1   1   0     7371.46     7068.95    126.99 o 
   2   1   0       90.40       84.58      3.67 o 
   3   1   0     1234.69     1163.69     16.47 o 
   4   1   0    19375.72    18840.63    235.36 o 
   5   1   0     3066.09     2946.42     32.90 o 
   6   1   0      110.74      109.37      2.24 o 
   7   1   0        1.07       -1.29      0.86 o 
   8   1   0       91.41       99.15      2.42 o 
   9   1   0       72.46       84.28      2.45 o 
  10   1   0       37.72       37.33      1.96 o 
  11   1   0      101.85      110.03      3.10 o 
  12   1   0        7.89        9.59      2.28 o 
  13   1   0        3.11        4.09      1.86 o 
  14   1   0       58.53       49.13      2.64 o 
  15   1   0      645.56      621.77      8.61 o 
  16   1   0      223.04      205.72      5.36 o 
  17   1   0       35.03       30.77      3.16 o 
  18   1   0       23.16       16.53      2.83 o 
  19   1   0      122.08      106.39      4.66 o 
  20   1   0       54.88       51.55      5.09 o 
  21   1   0       68.07       57.82      7.88 o 
  22   1   0        0.26       -0.05      3.93 o 
  23   1   0       30.63       29.29      5.54 o 
  24   1   0       33.55       46.95      6.41 o 
  25   1   0        1.16       -1.46      4.30 o 
   0   2   0      118.57      130.83      2.96 o 
   1   2   0      200.07      237.07      6.59 o 
   2   2   0       43.70       44.62      3.41 o 
   3   2   0      106.52      136.99      5.86 o 
   4   2   0     4234.61     4395.69     57.30 o 
   5   2   0       49.50       44.99      3.00 o 
   6   2   0      172.34      205.01      9.79 o 
   7   2   0       27.46       13.10      2.53 o 
   8   2   0      543.40      478.51     10.42 o 
   9   2   0      144.58      117.76      6.36 o 
  10   2   0        6.37        1.23      2.03 o 
  11   2   0      426.96      416.04      5.28 o 
  12   2   0       17.68       19.26      2.19 o 
  13   2   0       18.79       16.58      2.24 o 
  14   2   0        0.58       -2.57      1.71 o 
  15   2   0        0.00       -2.75      1.84 o 
  16   2   0        0.57       -3.29      2.19 o 
  17   2   0        0.02       -3.07      2.05 o 
  18   2   0       15.63       12.29      3.45 o 
  19   2   0      106.19      103.93      4.74 o 
  20   2   0      122.36      122.73      6.20 o 
  21   2   0       25.13       27.32      7.35 o 
  22   2   0        0.91        0.10      3.37 o 
  23   2   0       25.77       36.75      4.57 o 
  24   2   0        4.91        0.93      3.76 o 
   1   3   0       59.73       65.26      1.94 o 
   2   3   0       13.25       13.12      3.21 o 
   3   3   0      204.99      236.17      8.94 o 
   4   3   0      132.17      144.32      7.46 o 
   5   3   0      474.00      450.28     14.16 o 
   6   3   0      238.55      212.47     10.01 o 
   7   3   0      251.86      264.68     11.08 o 
   8   3   0        1.24        0.59      2.32 o 
   9   3   0      146.72      149.27      6.35 o 
  10   3   0       38.60       27.29      3.90 o 
  11   3   0      251.45      263.51      8.99 o 
  12   3   0      797.29      796.75     22.93 o 
  13   3   0       35.61       31.39      2.65 o 
  14   3   0       40.61       39.00      3.15 o 
  15   3   0        7.76        4.70      2.49 o 
  16   3   0       39.77       39.33      3.61 o 
  17   3   0        5.73        3.76      2.78 o 
  18   3   0        2.96        6.92      4.64 o 
  19   3   0       15.60       17.88      3.54 o 
  20   3   0       15.98       17.53      3.71 o 
  21   3   0        5.80       13.17      3.69 o 
  22   3   0        0.29       -7.54      5.94 o 
  23   3   0        9.83        4.68      6.47 o 
   0   4   0        3.34       -1.77      2.64 o 
   1   4   0       92.13       93.20      6.39 o 
   2   4   0        8.04        8.41      1.52 o 
   3   4   0      284.65      306.49     11.65 o 
   4   4   0      210.56      237.74     10.84 o 
   5   4   0       11.56       10.14      4.62 o 
   6   4   0       38.96       40.16      6.36 o 
   7   4   0        0.10       -2.71      4.62 o 
   8   4   0       33.78       40.57      6.83 o 
   9   4   0       19.27       17.44      6.02 o 
  10   4   0      120.72      143.89     11.21 o 
  11   4   0      262.83      272.78     14.79 o 
  12   4   0       61.33       62.52      9.04 o 
  13   4   0       26.71       31.83      8.40 o 
  14   4   0      202.58      194.70     14.33 o 
  15   4   0        0.71       -0.12      2.42 o 
  16   4   0       74.25       76.07     10.06 o 
  17   4   0       43.22       39.76      4.24 o 
  18   4   0        0.37       -2.12      3.36 o 
  19   4   0       19.50       25.22      5.77 o 
  20   4   0       19.20       28.42      5.09 o 
   1   5   0       20.40       16.57      3.58 o 
   2   5   0      150.21      144.89      8.70 o 
   3   5   0       54.77       52.08      3.77 o 
   4   5   0        6.02        3.02      3.16 o 
   5   5   0        0.09       -1.20      5.15 o 
   6   5   0      182.68      199.89     12.32 o 
   7   5   0       98.17       89.83      9.17 o 
   8   5   0        1.36       -5.99      5.46 o 
   9   5   0        1.46        0.07      6.06 o 
  10   5   0       43.61       29.19      7.87 o 
  11   5   0       12.36        6.66      7.36 o 
  12   5   0        8.93       11.71      7.46 o 
  13   5   0       13.39       17.17      8.40 o 
  14   5   0        0.50       -1.47      7.36 o 
  15   5   0        0.63       -1.10      8.23 o 
  16   5   0        0.42        4.42      8.90 o 
   0   6   0        5.61        7.60      4.85 o 
   1   6   0       30.57       27.97      4.11 o 
   2   6   0      106.35      110.65      6.14 o 
   3   6   0       14.72        6.75      3.39 o 
   4   6   0        1.83       -2.11      6.07 o 
   5   6   0       16.45        9.85      8.95 o 
   6   6   0        0.27        0.24      2.60 o 
   7   6   0        1.48       -5.76      6.33 o 
   8   6   0        0.13       -0.60      7.03 o 
   9   6   0        1.66       -2.34      7.10 o 
  10   6   0        1.49       -1.27      7.63 o 
   4   0   1    10291.59     9658.71     75.67 o 
   6   0   1     1755.74     1703.04     13.76 o 
   8   0   1      107.50      110.53      2.08 o 
  10   0   1      788.80      814.43      7.77 o 
  12   0   1      925.22      924.54      9.91 o 
  14   0   1       40.20       36.52      2.64 o 
  16   0   1      990.82      990.84     11.27 o 
  18   0   1      585.75      546.68     20.90 o 
  20   0   1      130.19      141.56      9.14 o 
  22   0   1      113.57      119.26      9.20 o 
  24   0   1       30.17       33.46     14.19 o 
  26   0   1        9.40       15.58      5.74 o 
   0   1   1      623.82      639.41      9.08 o 
   1   1   1     2970.46     2885.80     37.30 o 
   2   1   1      159.82      153.10      2.41 o 
   3   1   1     1763.83     1736.97     16.70 o 
   4   1   1     3921.09     3863.00     32.33 o 
   5   1   1     2167.06     2115.70     18.69 o 
   6   1   1     2260.42     2260.12     13.25 o 
   7   1   1      909.76      919.52      6.58 o 
   8   1   1      325.97      332.81      3.24 o 
   9   1   1      277.07      283.72      3.20 o 
  10   1   1     1454.90     1584.89     10.93 o 
  11   1   1      254.76      273.83      3.30 o 
  12   1   1      840.76      895.42      7.23 o 
  13   1   1       83.66       82.25      2.12 o 
  14   1   1      324.30      321.06      4.10 o 
  15   1   1      188.55      184.66      3.26 o 
  16   1   1       70.11       70.80      2.66 o 
  17   1   1       46.73       40.28      2.34 o 
  18   1   1       46.59       48.38      2.48 o 
  19   1   1       18.55       12.10      2.12 o 
  20   1   1        0.27       -3.52      2.35 o 
  21   1   1       11.93        7.57      3.03 o 
  22   1   1       35.02       36.38      4.68 o 
  23   1   1        9.04        4.57      3.17 o 
  24   1   1        1.55       -4.54      3.03 o 
  25   1   1        1.95       -0.21      3.20 o 
   1   2   1      541.52      556.36      8.77 o 
   2   2   1     1087.62     1131.08     16.46 o 
   3   2   1      241.77      230.78      5.50 o 
   4   2   1      285.98      279.15      4.40 o 
   5   2   1     2201.44     2260.40     22.31 o 
   6   2   1     2011.90     2103.58     21.29 o 
   7   2   1      693.58      611.48      8.35 o 
   8   2   1      773.61      793.53     10.28 o 
   9   2   1      624.50      590.16      8.64 o 
  10   2   1      383.48      368.09      3.73 o 
  11   2   1      119.97      116.83      2.20 o 
  12   2   1      399.43      404.58      4.78 o 
  13   2   1      133.84      125.41      2.73 o 
  14   2   1       67.24       66.73      2.48 o 
  15   2   1       39.89       36.52      2.21 o 
  16   2   1        6.32        1.16      1.74 o 
  17   2   1       42.53       38.09      2.48 o 
  18   2   1       44.99       40.49      2.61 o 
  19   2   1       68.39       69.21      3.12 o 
  20   2   1       30.87       40.23      3.07 o 
  21   2   1       17.03       13.78      2.73 o 
  22   2   1        8.78       11.63      3.61 o 
  23   2   1        4.41        1.61      2.49 o 
  24   2   1       17.81       16.68      3.01 o 
   0   3   1     1044.35     1136.04     11.85 o 
   1   3   1       98.93      101.61      2.11 o 
   2   3   1      884.29     1001.50     15.85 o 
   3   3   1      109.28      131.88      4.79 o 
   4   3   1       29.55       26.14      2.91 o 
   5   3   1       73.50       76.08      4.30 o 
   6   3   1      118.07      121.65      5.66 o 
   7   3   1       87.79       97.17      3.38 o 
   8   3   1      100.04      115.18      4.21 o 
   9   3   1      207.39      220.99      5.34 o 
  10   3   1      135.91      132.30      4.52 o 
  11   3   1      300.63      315.39      6.85 o 
  12   3   1      149.17      141.55      5.16 o 
  13   3   1      160.11      148.21      3.26 o 
  14   3   1        6.08        3.52      2.49 o 
  15   3   1       16.15       15.04      2.04 o 
  16   3   1        6.93        5.71      1.94 o 
  17   3   1       42.32       44.21      2.73 o 
  18   3   1       42.11       39.06      2.75 o 
  19   3   1       28.94       33.67      2.82 o 
  20   3   1        3.68        3.59      2.26 o 
  21   3   1        9.26        9.60      2.54 o 
  22   3   1        3.49        4.46      2.65 o 
  23   3   1       12.33        9.74      3.60 o 
   1   4   1       10.87        7.37      1.45 o 
   2   4   1       90.22      101.42      2.12 o 
   3   4   1       46.84       51.26      4.00 o 
   4   4   1       37.80       44.54      4.07 o 
   5   4   1       60.10       76.65      4.97 o 
   6   4   1       60.97       69.48      5.18 o 
   7   4   1       33.33       28.49      5.15 o 
   8   4   1       17.05       11.81      3.89 o 
   9   4   1       15.37       12.96      4.31 o 
  10   4   1       32.44       37.16      5.28 o 
  11   4   1        5.64       -1.28      4.19 o 
  12   4   1       83.22       82.18      7.02 o 
  13   4   1      133.23      134.63      8.39 o 
  14   4   1       35.00       47.84      6.59 o 
  15   4   1       25.33       31.17      2.28 o 
  16   4   1       22.48       18.76      2.38 o 
  17   4   1       26.30       27.49      3.85 o 
  18   4   1        2.77        0.70      2.40 o 
  19   4   1       16.15       15.49      4.78 o 
  20   4   1       16.82       13.77      3.16 o 
   0   5   1       78.28       80.16      4.63 o 
   1   5   1       43.39       45.27      2.67 o 
   2   5   1       75.63       77.27      3.19 o 
   3   5   1      107.22      111.38      3.49 o 
   4   5   1       82.31       79.26      2.93 o 
   5   5   1       27.25       30.96      4.77 o 
   6   5   1        6.35        6.17      4.20 o 
   7   5   1        0.03        2.85      4.05 o 
   8   5   1        7.57        4.08      5.69 o 
   9   5   1        7.77        7.47      4.48 o 
  10   5   1        5.31        6.60      4.93 o 
  11   5   1        3.51       -2.10      5.92 o 
  12   5   1        1.74       -6.53      4.35 o 
  13   5   1       21.83       18.06      6.11 o 
  14   5   1        6.32        3.19      6.46 o 
  15   5   1        3.06       -7.10      5.64 o 
  16   5   1       12.97       10.18      6.43 o 
   1   6   1        5.46        3.40      2.41 o 
   2   6   1       57.71       54.47      3.44 o 
   3   6   1       17.82       11.90      3.44 o 
   4   6   1        7.54        6.03      2.26 o 
   5   6   1       12.84        7.96      2.20 o 
   6   6   1       17.88       18.83      2.29 o 
   7   6   1        2.57       -1.04      4.58 o 
   8   6   1       11.75        8.88      6.02 o 
   9   6   1       13.58       10.61      5.56 o 
  10   6   1        7.52        2.83      5.43 o 
   0   0   2    10247.70       -0.36      0.24 o 
   2   0   2      531.81      538.44      4.36 o 
   4   0   2     8690.47     8625.41     69.87 o 
   6   0   2       73.41       81.49      1.97 o 
   8   0   2     1714.28     1761.96     14.40 o 
  10   0   2      608.03      623.37      6.37 o 
  12   0   2     3634.25     3854.71     33.26 o 
  14   0   2      193.13      196.97      4.75 o 
  16   0   2      210.82      203.25      6.44 o 
  18   0   2      322.40      327.77     11.09 o 
  20   0   2      296.78      323.27     15.30 o 
  22   0   2        0.24        0.43      4.54 o 
  24   0   2       74.68       86.99      7.85 o 
  26   0   2       20.88       27.40      6.30 o 
   1   1   2     3952.47     3827.55     49.06 o 
   2   1   2      557.70      497.17      5.60 o 
   3   1   2     6113.19     5874.06     48.14 o 
   4   1   2     3378.57     3180.53     34.68 o 
   5   1   2     1877.67     1834.34     14.97 o 
   6   1   2     9064.44     9545.73     58.09 o 
   7   1   2     5501.34     5644.85     35.36 o 
   8   1   2       25.01       26.33      1.05 o 
   9   1   2      651.40      627.96      5.21 o 
  10   1   2       26.26       29.26      1.47 o 
  11   1   2      355.90      387.85      4.04 o 
  12   1   2       84.04       93.17      2.16 o 
  13   1   2       37.19       33.23      1.58 o 
  14   1   2       17.21       13.26      1.86 o 
  15   1   2       13.17       10.58      1.51 o 
  16   1   2       99.90      100.74      2.67 o 
  17   1   2       71.07       66.08      2.97 o 
  18   1   2       85.60       87.79      2.99 o 
  19   1   2      350.37      360.39      5.54 o 
  20   1   2      253.44      258.95      6.09 o 
  21   1   2       42.41       43.44      4.07 o 
  22   1   2       12.01       10.76      3.45 o 
  23   1   2        8.75        6.34      3.20 o 
  24   1   2        1.11       -0.77      3.06 o 
  25   1   2        0.55        0.43      3.14 o 
   0   2   2      947.49      980.15     11.08 o 
   1   2   2     1083.25     1119.43     17.51 o 
   2   2   2      181.49      176.27      4.45 o 
   3   2   2       20.67       14.56      1.95 o 
   4   2   2     1079.18     1240.68     13.03 o 
   5   2   2       57.06       63.33      2.46 o 
   6   2   2      543.09      534.17      7.40 o 
   7   2   2      172.36      155.71      3.86 o 
   8   2   2     1560.76     1678.10     22.02 o 
   9   2   2      909.34      935.23      9.13 o 
  10   2   2     2419.58     2585.52     16.97 o 
  11   2   2      211.20      215.26      2.89 o 
  12   2   2       28.15       27.30      1.55 o 
  13   2   2        5.39        3.75      1.32 o 
  14   2   2       18.16       17.22      1.81 o 
  15   2   2       92.68       84.41      3.78 o 
  16   2   2       17.91       15.55      2.61 o 
  17   2   2        6.14        1.96      1.76 o 
  18   2   2       43.16       39.68      2.57 o 
  19   2   2       70.46       68.84      3.35 o 
  20   2   2       15.12       12.22      2.55 o 
  21   2   2       20.47       23.54      2.85 o 
  22   2   2        9.47        9.33      2.87 o 
  23   2   2        6.53        8.00      2.89 o 
  24   2   2        0.77       -2.27      2.70 o 
   1   3   2      458.16      514.30      4.86 o 
   2   3   2       54.15       62.91      3.38 o 
   3   3   2      234.50      256.06      6.74 o 
   4   3   2      200.68      220.89      9.02 o 
   5   3   2       77.98       86.36      4.66 o 
   6   3   2       91.17      105.85      3.93 o 
   7   3   2       69.67       78.45      3.10 o 
   8   3   2      349.44      358.56      6.47 o 
   9   3   2       73.76       68.43      3.31 o 
  10   3   2       17.00       19.36      2.51 o 
  11   3   2       31.14       29.06      2.98 o 
  12   3   2       27.25       26.63      2.70 o 
  13   3   2       94.26       82.42      2.72 o 
  14   3   2       26.85       17.92      3.52 o 
  15   3   2       18.89       14.07      2.05 o 
  16   3   2       67.45       65.64      2.93 o 
  17   3   2       77.49       78.90      4.49 o 
  18   3   2       21.47       18.20      2.39 o 
  19   3   2        3.56        0.80      2.16 o 
  20   3   2        8.18        6.30      2.41 o 
  21   3   2        0.50        3.94      2.38 o 
  22   3   2        3.70       -0.53      2.49 o 
  23   3   2        1.09        0.20      2.66 o 
   0   4   2      515.03      522.26     27.18 o 
   1   4   2       79.90       83.50      3.13 o 
   2   4   2       10.46       12.54      1.51 o 
   3   4   2       30.94       34.37      2.66 o 
   4   4   2      127.43      132.54      6.06 o 
   5   4   2       81.51       92.74      5.49 o 
   6   4   2       49.62       57.67      8.47 o 
   7   4   2        2.04       -4.62      3.08 o 
   8   4   2       92.72       86.54      6.21 o 
   9   4   2       23.68       20.38      4.46 o 
  10   4   2       54.45       62.88      5.94 o 
  11   4   2       92.82       95.62      7.02 o 
  12   4   2       56.02       54.88      6.27 o 
  13   4   2       34.16       31.47      5.94 o 
  14   4   2       31.40       31.30      2.95 o 
  15   4   2       58.90       59.67      3.52 o 
  16   4   2        5.84        7.05      2.12 o 
  17   4   2       19.65       20.51      4.32 o 
  18   4   2        0.16       -4.33      4.29 o 
  19   4   2       10.91       14.84      3.64 o 
  20   4   2        2.26        1.76      2.86 o 
   1   5   2        6.52        3.09      1.94 o 
   2   5   2       13.25        8.42      2.03 o 
   3   5   2       20.79       20.06      2.14 o 
   4   5   2       56.97       55.12      2.70 o 
   5   5   2       62.51       64.17      3.41 o 
   6   5   2       72.22       81.34      7.80 o 
   7   5   2        1.23       -0.70      3.93 o 
   8   5   2       48.02       41.92      5.69 o 
   9   5   2       59.61       58.26      9.19 o 
  10   5   2       13.46        6.25      6.95 o 
  11   5   2       16.81        7.26      6.95 o 
  12   5   2        5.18        3.93      5.24 o 
  13   5   2        8.54        7.08      5.70 o 
  14   5   2       34.62       39.28      6.94 o 
  15   5   2       42.25       43.90     12.08 o 
  16   5   2        4.32        3.12     11.21 o 
   0   6   2       60.85       59.80      6.18 o 
   1   6   2       39.45       37.88      3.12 o 
   2   6   2        2.69       -2.59      2.32 o 
   3   6   2        2.75        2.85      2.32 o 
   4   6   2       21.83       23.35      2.65 o 
   5   6   2        8.52        5.56      2.18 o 
   6   6   2        4.46        3.08      2.30 o 
   7   6   2        7.24       -1.62     11.15 o 
   8   6   2        9.78       12.29      5.47 o 
   9   6   2        2.72        0.33      5.05 o 
  10   6   2        0.92       -0.53     11.33 o 
   2   0   3    24038.54    21914.63    179.21 o 
   4   0   3     3468.20     3588.71     27.53 o 
   6   0   3      436.91      433.51      4.91 o 
   8   0   3     3696.92     3618.64     31.31 o 
  10   0   3       32.57       33.00      1.70 o 
  12   0   3      259.85      276.06      4.48 o 
  14   0   3       79.12       82.19      3.34 o 
  16   0   3      111.88      116.33      5.61 o 
  18   0   3      630.64      605.28     14.96 o 
  20   0   3      137.80      124.75     11.50 o 
  22   0   3       71.52       68.32      6.71 o 
  24   0   3       97.40      100.67      8.25 o 
  26   0   3       20.14       22.32      6.28 o 
   0   1   3    34562.72    33382.75    423.25 o 
   1   1   3     9900.64     9554.42     76.57 o 
   2   1   3     7218.29     7435.19     48.35 o 
   3   1   3    15038.28    14659.67    108.28 o 
   4   1   3     8247.25     8460.15     54.54 o 
   5   1   3      282.04      268.42      3.01 o 
   6   1   3      367.71      394.77      4.03 o 
   7   1   3     2209.65     2259.88     14.35 o 
   8   1   3       49.71       59.06      1.54 o 
   9   1   3       88.36       93.05      1.99 o 
  10   1   3      259.98      321.32      3.79 o 
  11   1   3      668.31      727.86      6.16 o 
  12   1   3      342.42      365.08      4.07 o 
  13   1   3       78.48       83.47      2.16 o 
  14   1   3        1.69        0.87      1.23 o 
  15   1   3       25.04       20.81      1.68 o 
  16   1   3      166.93      177.12      3.37 o 
  17   1   3      162.43      154.17      3.44 o 
  18   1   3       57.24       52.13      2.40 o 
  19   1   3      313.16      296.82      5.07 o 
  20   1   3       11.62       10.97      2.66 o 
  21   1   3      158.23      154.43      7.03 o 
  22   1   3        6.76        4.58      3.08 o 
  23   1   3       33.14       29.59      3.93 o 
  24   1   3        7.90        2.69      3.21 o 
  25   1   3       20.15       23.24      4.07 o 
   1   2   3      609.09      629.64      5.38 o 
   2   2   3      212.48      216.70      6.63 o 
   3   2   3      842.90      904.92     15.65 o 
   4   2   3      794.45      814.46      9.35 o 
   5   2   3     1257.58     1231.32     13.38 o 
   6   2   3      874.21      899.83     10.76 o 
   7   2   3       56.72       54.86      2.56 o 
   8   2   3      101.39      100.23      2.44 o 
   9   2   3      487.26      465.25      4.47 o 
  10   2   3     1046.08     1081.13      8.15 o 
  11   2   3      113.89      113.18      2.39 o 
  12   2   3       53.33       52.40      1.87 o 
  13   2   3      512.12      517.37      6.54 o 
  14   2   3       91.17       79.71      2.73 o 
  15   2   3      158.26      170.23      3.85 o 
  16   2   3      172.81      156.25      3.92 o 
  17   2   3       73.80       74.42      3.00 o 
  18   2   3        7.75        5.93      1.97 o 
  19   2   3       62.56       63.25      3.08 o 
  20   2   3        1.10       -2.57      2.16 o 
  21   2   3       28.95       23.45      3.93 o 
  22   2   3       13.70       15.08      3.28 o 
  23   2   3        0.89       -3.43      2.29 o 
  24   2   3        4.30        3.35      2.86 o 
   0   3   3      376.83      423.96      7.81 o 
   1   3   3      671.31      736.20      8.82 o 
   2   3   3      230.01      265.87      3.90 o 
   3   3   3      228.74      248.56      8.50 o 
   4   3   3        1.79        2.60      4.00 o 
   5   3   3       99.16       96.28      5.97 o 
   6   3   3       98.80      108.30      4.01 o 
   7   3   3       99.53      122.99      4.07 o 
   8   3   3       12.23       13.49      2.30 o 
   9   3   3      125.68      118.96      4.43 o 
  10   3   3       12.56       14.39      2.52 o 
  11   3   3        1.16       -0.48      1.63 o 
  12   3   3      138.23      138.46      3.11 o 
  13   3   3      342.27      291.40      4.75 o 
  14   3   3      650.95      639.29      7.89 o 
  15   3   3      290.67      294.86      5.25 o 
  16   3   3        5.70        3.25      1.87 o 
  17   3   3       40.58       38.29      2.94 o 
  18   3   3        2.32        2.11      2.02 o 
  19   3   3        4.98        4.39      2.26 o 
  20   3   3       35.69       40.89      5.10 o 
  21   3   3        1.02       -0.17      2.33 o 
  22   3   3       26.84       28.56      3.24 o 
  23   3   3       39.92       43.91      4.51 o 
   1   4   3       73.36       81.91      2.80 o 
   2   4   3       32.57       31.41      1.91 o 
   3   4   3       61.96       60.07      1.88 o 
   4   4   3       93.51       95.42      3.80 o 
   5   4   3       13.80        8.53      3.39 o 
   6   4   3       30.33       24.13      4.11 o 
   7   4   3      284.08      270.51      9.27 o 
   8   4   3      130.77      151.13      7.57 o 
   9   4   3       69.91       71.77      5.94 o 
  10   4   3       12.97       14.99      4.53 o 
  11   4   3       80.00       86.21      6.99 o 
  12   4   3       56.65       54.99     11.26 o 
  13   4   3       67.84       75.32      7.10 o 
  14   4   3        4.10        2.48      3.61 o 
  15   4   3       66.60       65.03      3.04 o 
  16   4   3        3.62        2.29      2.17 o 
  17   4   3       26.66       26.88      2.83 o 
  18   4   3      100.54      109.47      7.93 o 
  19   4   3       47.62       55.66      5.03 o 
  20   4   3        1.56        1.52      2.85 o 
   0   5   3       94.50       92.20      5.05 o 
   1   5   3       81.47       85.34      3.40 o 
   2   5   3       41.25       47.17      2.74 o 
   3   5   3       12.79        7.63      1.97 o 
   4   5   3       26.47       26.47      2.26 o 
   5   5   3       27.92       29.67      3.28 o 
   6   5   3        9.00       10.11      2.83 o 
   7   5   3       25.97       24.63      9.27 o 
   8   5   3       11.53        7.81      4.52 o 
   9   5   3       10.03       10.55      7.45 o 
  10   5   3       42.93       43.20      6.12 o 
  11   5   3        5.22       -0.58      5.59 o 
  12   5   3       12.39        8.65      5.59 o 
  13   5   3       16.34       17.38      6.02 o 
  14   5   3       21.72       23.49      6.46 o 
  15   5   3        1.08       -8.02      5.50 o 
  16   5   3        9.54        1.82      6.27 o 
   1   6   3        5.71       -2.03      2.32 o 
   2   6   3        5.25        1.88      3.24 o 
   3   6   3       14.22        9.98      2.51 o 
   4   6   3       23.07       18.20      2.64 o 
   5   6   3       10.14        9.32      2.83 o 
   6   6   3       16.35       14.31      2.58 o 
   7   6   3        0.32        2.50      2.65 o 
   8   6   3        1.44        0.30      4.98 o 
   9   6   3        2.71       -1.35      4.88 o 
   0   0   4     6463.03     6251.39     87.62 o 
   2   0   4    11557.72    10858.81     96.83 o 
   4   0   4     5902.23     5999.56     45.37 o 
   6   0   4      539.93      567.94      6.13 o 
   8   0   4       99.05      115.74      2.56 o 
  10   0   4      425.94      433.46      5.57 o 
  12   0   4     1156.49     1266.20     12.70 o 
  14   0   4      461.47      489.78      7.73 o 
  16   0   4      123.06      115.67      4.28 o 
  18   0   4        9.42        4.67      4.02 o 
  20   0   4      299.92      333.33     11.94 o 
  22   0   4       62.36       59.22      7.53 o 
  24   0   4       31.81       34.68      6.24 o 
   1   1   4      545.76      516.26      4.87 o 
   2   1   4       24.11       24.79      0.91 o 
   3   1   4     4208.02     4028.06     28.19 o 
   4   1   4     3745.27     3801.22     26.78 o 
   5   1   4     1062.56     1052.27      9.15 o 
   6   1   4       20.20       18.21      0.94 o 
   7   1   4      930.39      964.68      6.61 o 
   8   1   4       23.58       27.89      1.03 o 
   9   1   4      781.26      811.26      7.07 o 
  10   1   4      711.72      763.47      6.18 o 
  11   1   4      185.10      167.03      2.57 o 
  12   1   4      246.60      255.92      3.14 o 
  13   1   4       45.93       50.70      1.73 o 
  14   1   4       51.06       49.92      1.74 o 
  15   1   4      320.39      308.61      3.88 o 
  16   1   4      617.22      625.94      6.04 o 
  17   1   4      111.13      109.52      3.03 o 
  18   1   4      120.00      122.97      3.47 o 
  19   1   4       71.40       68.91      3.14 o 
  20   1   4       48.78       56.75      3.54 o 
  21   1   4       16.16       18.30      2.84 o 
  22   1   4       20.35       19.33      3.59 o 
  23   1   4        3.59        4.75      3.11 o 
  24   1   4        5.24       -0.36      3.14 o 
  25   1   4       11.78       10.77      3.71 o 
   0   2   4      254.25      297.44      8.20 o 
   1   2   4      310.87      314.02      3.65 o 
   2   2   4      535.10      587.92      5.76 o 
   3   2   4      479.29      520.50      5.39 o 
   4   2   4       31.62       30.12      1.73 o 
   5   2   4      378.88      383.54      5.88 o 
   6   2   4      884.85      970.82      9.74 o 
   7   2   4      148.72      158.08      2.38 o 
   8   2   4       60.25       64.37      1.53 o 
   9   2   4       24.24       22.13      1.15 o 
  10   2   4       39.57       42.61      2.79 o 
  11   2   4       39.94       34.70      1.75 o 
  12   2   4      197.61      184.48      3.32 o 
  13   2   4      171.09      183.43      3.51 o 
  14   2   4      142.24      141.14      3.47 o 
  15   2   4      167.58      160.92      4.73 o 
  16   2   4      402.18      408.93      6.11 o 
  17   2   4      155.06      143.49      3.91 o 
  18   2   4       48.43       45.27      2.71 o 
  19   2   4        5.08        3.57      2.05 o 
  20   2   4       76.30       68.30      3.53 o 
  21   2   4        3.12        1.41      2.23 o 
  22   2   4        8.28       14.20      3.29 o 
  23   2   4        0.49       -0.09      2.88 o 
  24   2   4        3.19        0.49      2.79 o 
   1   3   4       56.86       62.92      1.91 o 
   2   3   4       10.83        9.74      1.13 o 
   3   3   4       20.74       22.60      2.10 o 
   4   3   4      283.81      301.25      7.93 o 
   5   3   4       33.07       40.99      3.77 o 
   6   3   4        1.61       -1.40      1.80 o 
   7   3   4        9.82        8.94      1.85 o 
   8   3   4       69.01       82.12      3.45 o 
   9   3   4       89.03       87.57      4.03 o 
  10   3   4      503.44      520.09      6.95 o 
  11   3   4      116.55      116.16      3.46 o 
  12   3   4      217.01      220.70      4.02 o 
  13   3   4      275.86      250.77      4.52 o 
  14   3   4      107.11      104.96      3.35 o 
  15   3   4        3.05        2.13      1.87 o 
  16   3   4       33.15       31.06      2.73 o 
  17   3   4        8.97        6.35      2.11 o 
  18   3   4       30.69       34.42      2.73 o 
  19   3   4       39.16       37.63      2.92 o 
  20   3   4        0.90        4.26      2.32 o 
  21   3   4       10.80       11.90      3.06 o 
  22   3   4        3.67        3.74      2.63 o 
   0   4   4        9.59       13.07      2.51 o 
   1   4   4       24.29       23.91      1.97 o 
   2   4   4        4.57        3.97      1.50 o 
   3   4   4       12.52       11.89      1.58 o 
   4   4   4      126.60      127.81      3.99 o 
   5   4   4      276.11      286.35      9.04 o 
   6   4   4       10.89        6.87      3.92 o 
   7   4   4        7.42        3.55      3.78 o 
   8   4   4       41.77       41.51      8.40 o 
   9   4   4       60.20       58.14      5.64 o 
  10   4   4       12.05        8.56      4.42 o 
  11   4   4       30.08       33.07      5.49 o 
  12   4   4        3.66       -0.52      3.60 o 
  13   4   4       22.23       23.74      2.92 o 
  14   4   4       52.31       47.85      2.68 o 
  15   4   4        7.61        7.58      2.50 o 
  16   4   4       27.77       28.79      4.66 o 
  17   4   4       38.48       36.07      3.04 o 
  18   4   4       22.19       21.99      2.98 o 
  19   4   4        6.09        5.33      4.04 o 
  20   4   4        2.71        1.41      2.89 o 
   1   5   4       17.06       17.17      2.33 o 
   2   5   4      109.71      121.32      5.18 o 
   3   5   4       48.28       48.51      2.81 o 
   4   5   4       28.80       33.10      2.50 o 
   5   5   4      113.00      114.34      5.15 o 
   6   5   4       36.54       42.89      5.07 o 
   7   5   4       15.04       12.68      2.38 o 
   8   5   4       26.16       14.92      5.10 o 
   9   5   4       11.65        5.76     10.09 o 
  10   5   4       17.32       19.85     10.41 o 
  11   5   4        2.57        9.58      5.20 o 
  12   5   4        7.79        1.11      6.86 o 
  13   5   4       11.34       11.82      5.82 o 
  14   5   4        0.56       -4.37      5.52 o 
  15   5   4        1.12       -2.81      7.90 o 
  16   5   4        8.21        5.82      6.03 o 
   0   6   4        8.12       13.21      3.85 o 
   1   6   4       20.67       25.96      3.13 o 
   2   6   4       41.22       40.29      3.87 o 
   3   6   4       18.78       18.81      2.76 o 
   4   6   4        5.29        2.19      2.31 o 
   5   6   4        3.43        2.10      2.17 o 
   6   6   4        3.93       -0.34      2.96 o 
   7   6   4       25.75       22.42      3.36 o 
   8   6   4       16.55       20.04      4.00 o 
   9   6   4        2.09        4.38      5.26 o 
   2   0   5       64.71       57.84      1.71 o 
   4   0   5     4416.92     4264.62     32.72 o 
   6   0   5      509.96      574.69      7.13 o 
   8   0   5      608.30      653.40      7.96 o 
  10   0   5      427.86      430.83      5.65 o 
  12   0   5      387.89      412.53      8.88 o 
  14   0   5      262.77      291.76      6.32 o 
  16   0   5       83.85       87.16      3.88 o 
  18   0   5      731.55      754.47     17.22 o 
  20   0   5       97.13       91.28      7.08 o 
  22   0   5      155.20      166.00      9.35 o 
  24   0   5       16.62       16.60      5.50 o 
   0   1   5    14734.35    14675.58    108.95 o 
   1   1   5    10663.97    10475.76     62.67 o 
   2   1   5      531.48      555.43      5.31 o 
   3   1   5      540.20      515.70      4.74 o 
   4   1   5       50.60       52.25      1.54 o 
   5   1   5       44.07       45.15      1.33 o 
   6   1   5      346.88      354.38      4.16 o 
   7   1   5      257.57      260.85      2.70 o 
   8   1   5     3214.71     3469.96     20.64 o 
   9   1   5       91.88       86.46      1.86 o 
  10   1   5      355.29      387.71      3.98 o 
  11   1   5       41.85       45.19      1.51 o 
  12   1   5      337.17      329.67      3.69 o 
  13   1   5     1162.96     1174.57      8.68 o 
  14   1   5       23.36       22.04      1.48 o 
  15   1   5      118.29      120.63      2.58 o 
  16   1   5        1.37       -1.13      1.38 o 
  17   1   5      473.97      468.45      6.14 o 
  18   1   5      243.95      258.33      5.03 o 
  19   1   5      137.11      125.90      4.24 o 
  20   1   5       52.50       53.46      3.44 o 
  21   1   5        8.13        5.91      2.94 o 
  22   1   5       44.99       56.05      4.53 o 
  23   1   5       16.97       16.32      3.65 o 
  24   1   5        0.10       -2.80      3.10 o 
  25   1   5        2.79        4.24      3.43 o 
   1   2   5      108.11      123.17      6.28 o 
   2   2   5      208.31      216.67      3.02 o 
   3   2   5     1044.81     1073.17      8.38 o 
   4   2   5      123.02      123.93      2.17 o 
   5   2   5       86.94       75.57      1.94 o 
   6   2   5      506.83      555.20      4.79 o 
   7   2   5      212.34      219.62      2.86 o 
   8   2   5      190.78      174.25      3.38 o 
   9   2   5      138.36      128.56      2.75 o 
  10   2   5       14.23       15.29      1.43 o 
  11   2   5        3.73        4.89      1.20 o 
  12   2   5       20.41       23.72      1.61 o 
  13   2   5      176.83      172.03      4.11 o 
  14   2   5       59.86       65.16      2.66 o 
  15   2   5       74.40       76.11      2.92 o 
  16   2   5      122.82      119.54      3.59 o 
  17   2   5       71.62       73.47      3.05 o 
  18   2   5       30.46       28.56      2.48 o 
  19   2   5        5.06        2.41      2.03 o 
  20   2   5       53.82       53.86      3.16 o 
  21   2   5       69.89       66.35      3.47 o 
  22   2   5       22.80       24.59      3.61 o 
  23   2   5       47.51       55.08      4.52 o 
  24   2   5       14.18       24.59      3.40 o 
   0   3   5      684.91      716.48     12.04 o 
   1   3   5       56.11       60.26      2.28 o 
   2   3   5      190.39      223.66      3.41 o 
   3   3   5      128.11      133.50      2.24 o 
   4   3   5      114.85      115.68      2.79 o 
   5   3   5      453.45      480.18      6.25 o 
   6   3   5      533.12      575.57      5.93 o 
   7   3   5       68.91       72.16      1.91 o 
   8   3   5       21.74       22.64      1.37 o 
   9   3   5      270.78      277.10      4.06 o 
  10   3   5       67.71       68.98      3.59 o 
  11   3   5       52.83       58.97      3.34 o 
  12   3   5       15.80       14.23      1.85 o 
  13   3   5       37.08       41.78      2.63 o 
  14   3   5      181.88      184.49      4.22 o 
  15   3   5       90.69       88.25      3.26 o 
  16   3   5       53.70       62.85      2.96 o 
  17   3   5        5.27        2.86      1.97 o 
  18   3   5       15.01       12.88      2.34 o 
  19   3   5        5.85        4.52      2.22 o 
  20   3   5        1.53        1.45      2.28 o 
  21   3   5        2.87       -0.11      2.89 o 
  22   3   5        1.96        3.11      2.59 o 
   1   4   5       90.73       91.87      3.17 o 
   2   4   5       76.88       87.91      3.41 o 
   3   4   5        0.45       -0.79      1.47 o 
   4   4   5       39.70       40.47      2.16 o 
   5   4   5       88.17       90.10      7.30 o 
   6   4   5      600.39      645.55     10.31 o 
   7   4   5      243.92      266.79     11.93 o 
   8   4   5       46.62       40.82      5.04 o 
   9   4   5      116.17      115.64      7.04 o 
  10   4   5       11.08       13.34      4.64 o 
  11   4   5        8.36        8.30      5.99 o 
  12   4   5       73.42       66.47      3.91 o 
  13   4   5       21.92       28.04      4.19 o 
  14   4   5        6.30        6.63      2.29 o 
  15   4   5        0.96        3.34      2.95 o 
  16   4   5       23.54       28.73      2.78 o 
  17   4   5       23.12       22.44      4.97 o 
  18   4   5        0.05       -4.14      5.28 o 
  19   4   5        6.89        5.09      4.52 o 
  20   4   5       51.02       71.15      4.41 o 
   0   5   5        7.63        2.92      3.30 o 
   1   5   5       17.66       21.47      2.46 o 
   2   5   5       76.57       82.23      3.52 o 
   3   5   5       51.14       50.43      2.96 o 
   4   5   5      125.46      124.12      3.98 o 
   5   5   5       99.25       94.96      3.73 o 
   6   5   5        6.63        5.20      2.05 o 
   7   5   5       12.53       10.05      2.56 o 
   8   5   5       12.55       10.14      2.50 o 
   9   5   5       15.56       15.15      2.65 o 
  10   5   5       67.02       66.90      3.79 o 
  11   5   5       36.70       29.76      3.65 o 
  12   5   5       10.43       12.18      2.70 o 
  13   5   5       11.93       17.44      4.63 o 
  14   5   5        5.45        8.52      2.92 o 
  15   5   5       13.36       18.78      3.38 o 
  16   5   5        3.72       -1.46      3.05 o 
   1   6   5       30.45       32.66      3.17 o 
   2   6   5        6.05        2.63      2.47 o 
   3   6   5        3.11       -4.60      3.07 o 
   4   6   5        4.02        5.71      2.44 o 
   5   6   5       12.64        7.84      2.73 o 
   6   6   5        0.34       -3.10      2.07 o 
   7   6   5        1.40       -0.96      2.15 o 
   8   6   5        6.57        2.69      5.09 o 
   9   6   5        2.20       -4.57      7.71 o 
   0   0   6        1.03       -2.71      2.61 o 
   2   0   6        5.42        3.77      1.59 o 
   4   0   6     7698.50     7697.73     62.78 o 
   6   0   6      101.67      127.32      2.65 o 
   8   0   6       77.16       58.83      2.03 o 
  10   0   6     1083.68     1214.86     12.22 o 
  12   0   6       23.14       19.67      1.77 o 
  14   0   6      133.18      132.96      4.42 o 
  16   0   6      822.87      843.37     11.68 o 
  18   0   6       99.02       94.24      8.65 o 
  20   0   6       75.31       76.33     10.69 o 
  22   0   6       87.69      104.96      7.79 o 
  24   0   6        1.77       -0.49      4.54 o 
   1   1   6     7472.34     7507.05     43.47 o 
   2   1   6     2681.78     2643.04     17.79 o 
   3   1   6     1802.09     1784.47     11.97 o 
   4   1   6     1795.56     1819.44     12.28 o 
   5   1   6     1243.87     1270.48      9.65 o 
   6   1   6       47.14       46.37      1.27 o 
   7   1   6      232.36      245.24      2.62 o 
   8   1   6      270.68      264.25      2.79 o 
   9   1   6      100.51      116.48      1.93 o 
  10   1   6       85.67       81.19      1.89 o 
  11   1   6      249.94      270.60      3.29 o 
  12   1   6        9.68        8.18      1.22 o 
  13   1   6      325.80      317.68      3.84 o 
  14   1   6        2.63        0.46      1.24 o 
  15   1   6       18.50       21.24      1.78 o 
  16   1   6      674.72      676.40      6.99 o 
  17   1   6      147.08      139.65      3.40 o 
  18   1   6       36.85       34.33      2.57 o 
  19   1   6      153.57      143.61      4.09 o 
  20   1   6      120.71      122.79      5.77 o 
  21   1   6       53.31       64.63      5.07 o 
  22   1   6      138.63      134.20      6.45 o 
  23   1   6       22.56       25.46      4.41 o 
  24   1   6        1.31       -1.70      3.08 o 
  25   1   6       10.82        8.63      3.74 o 
   0   2   6      315.34      318.95      8.89 o 
   1   2   6      577.48      588.06      7.16 o 
   2   2   6      364.11      410.33      6.72 o 
   3   2   6     1556.84     1605.13     13.22 o 
   4   2   6     1830.15     1923.54     13.34 o 
   5   2   6     2943.93     3129.16     21.17 o 
   6   2   6      275.15      267.32      3.16 o 
   7   2   6       18.78       21.20      1.19 o 
   8   2   6      278.31      271.33      4.48 o 
   9   2   6      115.41      106.86      2.67 o 
  10   2   6       32.11       32.85      1.79 o 
  11   2   6      112.50      113.68      2.57 o 
  12   2   6       15.32       12.88      1.76 o 
  13   2   6      191.83      187.29      3.90 o 
  14   2   6      447.28      447.67      8.78 o 
  15   2   6     1009.94     1009.09     10.50 o 
  16   2   6       50.60       45.53      2.63 o 
  17   2   6       36.90       39.75      2.46 o 
  18   2   6       53.98       46.80      2.67 o 
  19   2   6       46.57       44.23      2.68 o 
  20   2   6        7.19        6.44      2.30 o 
  21   2   6       45.14       46.78      3.21 o 
  22   2   6       10.35       11.64      3.30 o 
  23   2   6       13.81        9.21      3.51 o 
  24   2   6        8.69        6.59      3.01 o 
   1   3   6       26.77       31.72      1.94 o 
   2   3   6       18.31       16.53      1.74 o 
   3   3   6      134.68      146.69      3.23 o 
   4   3   6      447.44      489.83      5.16 o 
   5   3   6        6.54        6.22      1.02 o 
   6   3   6      131.24      135.81      2.53 o 
   7   3   6      139.17      134.25      2.83 o 
   8   3   6      101.94      102.55      2.23 o 
   9   3   6      128.48      124.90      2.55 o 
  10   3   6       81.23       77.26      3.96 o 
  11   3   6      119.54      113.14      3.14 o 
  12   3   6      107.29      104.84      3.94 o 
  13   3   6      185.41      183.50      4.11 o 
  14   3   6       43.67       42.36      2.54 o 
  15   3   6       18.24       15.65      2.20 o 
  16   3   6       61.27       53.71      2.91 o 
  17   3   6       31.35       27.54      2.57 o 
  18   3   6       26.56       31.47      2.78 o 
  19   3   6       13.53       13.79      2.50 o 
  20   3   6       22.43       21.13      3.28 o 
  21   3   6       25.09       23.36      2.83 o 
  22   3   6        5.79        2.17      2.56 o 
   0   4   6       17.48       22.39      3.15 o 
   1   4   6        2.45        2.32      1.76 o 
   2   4   6       39.73       40.52      2.49 o 
   3   4   6       92.28       87.97      3.21 o 
   4   4   6       72.65       75.21      3.02 o 
   5   4   6       92.76       92.30      3.69 o 
   6   4   6       82.16       90.91      4.05 o 
   7   4   6       42.62       44.67      3.09 o 
   8   4   6       37.68       45.22      3.10 o 
   9   4   6       51.30       49.49      3.25 o 
  10   4   6      227.04      236.26      6.30 o 
  11   4   6       68.25       70.28      3.99 o 
  12   4   6       46.39       48.66      2.75 o 
  13   4   6       36.73       35.89      4.07 o 
  14   4   6        1.40        0.52      3.41 o 
  15   4   6        9.67        6.95      3.97 o 
  16   4   6       49.20       49.56      3.27 o 
  17   4   6       50.52       51.10      3.44 o 
  18   4   6        0.32       -0.60      3.44 o 
  19   4   6       12.71       15.13      3.07 o 
   1   5   6        9.87        6.80      2.29 o 
   2   5   6       66.39       62.54      3.27 o 
   3   5   6       13.94       11.19      2.38 o 
   4   5   6        0.71       -0.04      1.98 o 
   5   5   6        2.68        0.16      1.97 o 
   6   5   6       12.29       13.26      2.19 o 
   7   5   6       11.76        7.67      2.38 o 
   8   5   6       35.82       34.57      3.27 o 
   9   5   6       31.43       34.50      3.34 o 
  10   5   6        8.42        4.11      2.53 o 
  11   5   6       15.21       15.74      3.00 o 
  12   5   6       56.76       66.45      4.19 o 
  13   5   6        7.14        6.00      4.70 o 
  14   5   6        1.62        2.18      2.82 o 
  15   5   6        2.10       -1.61      3.09 o 
   0   6   6       16.99       20.56      5.59 o 
   1   6   6       49.42       48.73      5.06 o 
   2   6   6       22.77       25.35      3.86 o 
   3   6   6        0.77       -2.95      3.12 o 
   4   6   6        1.51       -3.01      2.28 o 
   5   6   6        7.40        4.80      2.56 o 
   6   6   6        2.49        1.97      2.31 o 
   7   6   6        3.18       -5.00      3.78 o 
   8   6   6        4.67       -0.96      2.83 o 
   2   0   7      469.61      391.95      4.88 o 
   4   0   7     4162.98     4147.34     34.91 o 
   6   0   7     8223.51     8694.38     65.81 o 
   8   0   7       88.06      100.33      2.68 o 
  10   0   7     1025.25     1082.16     11.30 o 
  12   0   7      307.14      308.00      5.01 o 
  14   0   7       65.16       65.87      3.13 o 
  16   0   7      382.01      380.44      8.82 o 
  18   0   7       18.39       18.27      6.96 o 
  20   0   7        1.82        0.39      3.87 o 
  22   0   7       26.91       24.59      5.47 o 
  24   0   7        1.56       -1.08      6.53 o 
   0   1   7      864.44      882.07     11.92 o 
   1   1   7       30.02       31.43      0.95 o 
   2   1   7        3.36        2.35      0.55 o 
   3   1   7      134.77      141.33      2.13 o 
   4   1   7       68.07       68.96      1.56 o 
   5   1   7      341.91      371.26      3.99 o 
   6   1   7     1079.42     1164.62      8.34 o 
   7   1   7      213.43      242.22      3.12 o 
   8   1   7       93.62      101.17      1.86 o 
   9   1   7      268.86      287.15      3.08 o 
  10   1   7      547.63      569.91      5.06 o 
  11   1   7        9.96       10.84      1.27 o 
  12   1   7       38.03       40.89      1.75 o 
  13   1   7       92.33       91.20      2.39 o 
  14   1   7       27.74       24.78      1.77 o 
  15   1   7      154.64      155.95      3.27 o 
  16   1   7      261.88      264.96      4.62 o 
  17   1   7       60.81       58.43      2.55 o 
  18   1   7       61.73       61.57      3.24 o 
  19   1   7       35.72       25.29      2.73 o 
  20   1   7        4.94        4.42      2.45 o 
  21   1   7       21.36       22.55      3.26 o 
  22   1   7        4.61        8.93      3.28 o 
  23   1   7       25.64       26.65      4.00 o 
  24   1   7        4.40        9.58      3.52 o 
  25   1   7        1.00        0.14      4.57 o 
   1   2   7      418.87      447.39      6.21 o 
   2   2   7       29.52       29.50      1.51 o 
   3   2   7      250.07      240.28      3.20 o 
   4   2   7      254.56      258.82      3.39 o 
   5   2   7      962.50     1018.38      8.96 o 
   6   2   7      364.75      356.10      4.29 o 
   7   2   7      268.00      275.30      3.82 o 
   8   2   7      102.93      110.11      2.58 o 
   9   2   7       96.51      101.15      2.60 o 
  10   2   7        6.19        4.63      1.29 o 
  11   2   7       47.80       48.09      1.87 o 
  12   2   7      613.49      631.41      6.57 o 
  13   2   7      151.09      147.97      3.63 o 
  14   2   7       22.90       22.38      2.20 o 
  15   2   7      134.91      138.85      4.26 o 
  16   2   7       69.53       58.70      2.71 o 
  17   2   7       50.84       41.82      2.52 o 
  18   2   7       17.51       12.43      2.14 o 
  19   2   7       32.05       34.66      2.97 o 
  20   2   7       17.85       25.57      3.93 o 
  21   2   7       16.09       16.61      2.83 o 
  22   2   7        3.06        2.59      2.98 o 
  23   2   7        9.00        9.55      3.40 o 
  24   2   7        0.64        2.33      2.88 o 
   0   3   7      145.52      141.64      5.11 o 
   1   3   7      184.10      180.81      4.27 o 
   2   3   7      168.47      164.90      3.84 o 
   3   3   7      303.77      292.97      5.71 o 
   4   3   7      122.18      133.61      3.00 o 
   5   3   7       95.90      102.11      2.44 o 
   6   3   7      126.08      124.42      2.47 o 
   7   3   7      263.34      254.87      3.99 o 
   8   3   7       66.89       66.76      2.11 o 
   9   3   7       91.18       95.31      2.92 o 
  10   3   7       52.20       53.51      2.45 o 
  11   3   7       71.93       72.14      2.98 o 
  12   3   7      210.81      211.74      5.03 o 
  13   3   7      100.82       97.79      3.35 o 
  14   3   7       55.60       61.23      2.87 o 
  15   3   7       79.88       71.75      3.13 o 
  16   3   7       28.97       28.59      2.50 o 
  17   3   7       23.70       22.03      2.30 o 
  18   3   7       46.98       44.28      2.76 o 
  19   3   7       16.56       11.96      2.44 o 
  20   3   7        3.68        1.76      2.25 o 
  21   3   7        2.05        3.93      2.49 o 
  22   3   7       17.82       16.62      2.94 o 
   1   4   7       26.93       26.57      2.44 o 
   2   4   7      175.81      189.46      4.65 o 
   3   4   7      259.57      263.05      5.36 o 
   4   4   7       22.54       23.20      2.38 o 
   5   4   7      167.93      167.30      4.36 o 
   6   4   7      164.42      179.45      6.11 o 
   7   4   7      147.47      138.23      5.86 o 
   8   4   7        1.31       -1.90      1.75 o 
   9   4   7      107.53      103.80      3.53 o 
  10   4   7       50.14       51.43      2.81 o 
  11   4   7       33.92       36.04      2.63 o 
  12   4   7       19.38       26.50      2.56 o 
  13   4   7       72.87       68.96      3.36 o 
  14   4   7       18.10       18.10      3.39 o 
  15   4   7        6.15        8.03      2.39 o 
  16   4   7       20.83       25.22      4.07 o 
  17   4   7        5.82        4.03      2.98 o 
  18   4   7        1.56        0.41      2.61 o 
  19   4   7        0.69        0.50      2.84 o 
   0   5   7       83.71       86.80      5.25 o 
   1   5   7       30.89       33.00      2.87 o 
   2   5   7       54.85       66.16      5.87 o 
   3   5   7       87.60       88.36      3.96 o 
   4   5   7      112.91      114.21      5.56 o 
   5   5   7        2.52        2.38      2.50 o 
   6   5   7        8.55        7.23      2.18 o 
   7   5   7       17.64       17.10      2.43 o 
   8   5   7       13.84       13.16      2.28 o 
   9   5   7       19.00       14.44      2.35 o 
  10   5   7        2.88        2.91      2.70 o 
  11   5   7        4.53        2.56      2.15 o 
  12   5   7        1.40        2.38      2.15 o 
  13   5   7        1.70        1.48      2.31 o 
  14   5   7        3.98        6.04      2.43 o 
  15   5   7        0.26       -2.64      2.31 o 
   1   6   7       19.15       20.46      3.51 o 
   2   6   7        3.10        0.22      2.53 o 
   3   6   7        2.51        1.32      2.49 o 
   4   6   7        7.00        5.72      2.65 o 
   5   6   7       25.21       27.37      4.07 o 
   6   6   7        1.91        0.65      2.46 o 
   7   6   7        2.14       -0.73      2.42 o 
   8   6   7        6.68        0.85      2.96 o 
   0   0   8     2789.89     2471.86     28.36 o 
   2   0   8     5630.12     5350.21     41.17 o 
   4   0   8      235.83      254.02      4.00 o 
   6   0   8     1095.23     1095.04     11.81 o 
   8   0   8     2322.34     2367.04     22.29 o 
  10   0   8     1789.80     1888.79     17.95 o 
  12   0   8        0.13       -0.90      1.77 o 
  14   0   8     1261.10     1319.70     13.86 o 
  16   0   8      286.50      279.66      7.57 o 
  18   0   8      289.52      285.60     13.59 o 
  20   0   8       13.17        9.26      4.33 o 
  22   0   8        6.04        1.69      4.52 o 
  24   0   8        1.06       -6.02      4.28 o 
   1   1   8     1696.63     1767.46     11.29 o 
   2   1   8      336.33      316.89      2.90 o 
   3   1   8      444.43      446.57      3.64 o 
   4   1   8      104.21      117.43      1.98 o 
   5   1   8      110.81      106.81      1.96 o 
   6   1   8      335.20      359.05      3.63 o 
   7   1   8       10.40        8.11      1.01 o 
   8   1   8       70.69       78.80      1.82 o 
   9   1   8      279.41      286.50      3.30 o 
  10   1   8      517.26      515.35      4.78 o 
  11   1   8      434.85      444.77      4.74 o 
  12   1   8       27.38       27.71      2.08 o 
  13   1   8       32.32       30.71      1.80 o 
  14   1   8       10.21        9.05      1.58 o 
  15   1   8       31.20       27.09      2.00 o 
  16   1   8        5.61        3.02      1.73 o 
  17   1   8        6.19        3.66      1.82 o 
  18   1   8       19.97       19.29      2.37 o 
  19   1   8       62.56       63.30      3.36 o 
  20   1   8        5.60        6.94      2.60 o 
  21   1   8        8.49       11.81      2.69 o 
  22   1   8        7.29        8.96      3.21 o 
  23   1   8       15.23       17.67      3.80 o 
  24   1   8        1.37        3.39      3.31 o 
   0   2   8      766.53      863.88     11.76 o 
   1   2   8     2617.17     2691.66     19.72 o 
   2   2   8      954.59      968.11      8.36 o 
   3   2   8     1565.85     1554.48     12.32 o 
   4   2   8     2138.53     2186.54     16.73 o 
   5   2   8     1023.21     1031.23      9.08 o 
   6   2   8      137.64      143.07      2.86 o 
   7   2   8        7.07        6.48      1.29 o 
   8   2   8      428.37      406.61      6.42 o 
   9   2   8       84.73       68.99      2.32 o 
  10   2   8       65.44       67.06      2.21 o 
  11   2   8        2.40        1.70      1.34 o 
  12   2   8      534.74      535.52      5.75 o 
  13   2   8      203.95      190.00      3.89 o 
  14   2   8      155.29      143.16      3.57 o 
  15   2   8      357.52      346.27      5.37 o 
  16   2   8      125.78      114.68      3.41 o 
  17   2   8       13.25       13.37      2.08 o 
  18   2   8       60.29       57.69      2.88 o 
  19   2   8       21.11       19.28      2.45 o 
  20   2   8        2.23        3.20      2.42 o 
  21   2   8       23.02       26.48      3.09 o 
  22   2   8       24.29       31.72      3.93 o 
  23   2   8       20.53       15.59      4.86 o 
   1   3   8       59.06       66.25      3.05 o 
   2   3   8       58.40       61.32      2.72 o 
   3   3   8      112.99      120.21      3.70 o 
   4   3   8      577.58      604.48      8.35 o 
   5   3   8      359.50      363.41      4.84 o 
   6   3   8       73.93       73.54      2.46 o 
   7   3   8        7.91        3.57      1.53 o 
   8   3   8      434.16      419.49      5.73 o 
   9   3   8      603.09      594.93      7.25 o 
  10   3   8       10.06        7.83      1.94 o 
  11   3   8        0.95       -1.54      1.73 o 
  12   3   8       48.19       47.35      2.60 o 
  13   3   8       59.54       54.13      2.52 o 
  14   3   8       28.50       28.46      2.25 o 
  15   3   8       17.93       23.51      2.19 o 
  16   3   8        7.51        9.08      1.98 o 
  17   3   8        2.83        3.60      1.83 o 
  18   3   8        0.13       -1.22      1.84 o 
  19   3   8        0.97       -2.78      1.97 o 
  20   3   8        1.58        2.14      2.10 o 
  21   3   8        3.97        4.96      2.26 o 
  22   3   8       12.67        6.78      3.00 o 
   0   4   8      162.64      160.50      6.30 o 
   1   4   8       19.19       23.63      2.86 o 
   2   4   8       75.50       73.63      3.33 o 
   3   4   8       68.36       69.74      3.39 o 
   4   4   8      336.00      339.52      7.32 o 
   5   4   8      311.66      314.87      7.65 o 
   6   4   8      120.79      120.32      4.04 o 
   7   4   8      128.81      123.06      4.11 o 
   8   4   8       33.06       30.49      2.60 o 
   9   4   8       42.46       55.87      3.83 o 
  10   4   8       24.46       24.53      2.69 o 
  11   4   8        5.94        4.53      4.30 o 
  12   4   8        0.16        5.22      2.23 o 
  13   4   8       10.38       10.45      2.47 o 
  14   4   8        4.14        2.43      2.34 o 
  15   4   8        0.53        6.34      2.43 o 
  16   4   8        0.92        4.94      2.45 o 
  17   4   8        0.28       -0.88      2.79 o 
  18   4   8        4.98        6.44      3.82 o 
  19   4   8        2.59       -0.34      2.91 o 
   1   5   8       20.75       19.83      2.78 o 
   2   5   8       24.92       24.54      2.80 o 
   3   5   8       63.71       65.19      3.56 o 
   4   5   8       51.92       53.93      3.55 o 
   5   5   8       24.69       21.93      2.66 o 
   6   5   8       16.73       14.41      2.49 o 
   7   5   8       32.27       33.74      2.86 o 
   8   5   8       34.41       39.97      2.87 o 
   9   5   8        5.28        6.23      2.36 o 
  10   5   8       28.32       32.60      6.86 o 
  11   5   8       18.24       21.37      2.72 o 
  12   5   8        7.22        5.97      2.47 o 
  13   5   8       10.14       10.78      2.60 o 
  14   5   8        1.48        1.71      2.45 o 
  15   5   8       10.46       11.11      2.76 o 
   0   6   8       24.80       23.06      4.60 o 
   1   6   8       19.01       16.96      3.01 o 
   2   6   8        5.93        2.97      2.66 o 
   3   6   8        0.48        0.00      2.49 o 
   4   6   8        8.22        3.87      2.65 o 
   5   6   8        1.72        4.25      2.62 o 
   6   6   8        3.56        0.65      2.53 o 
   7   6   8        5.52       -2.55      2.80 o 
   2   0   9     1029.17     1132.81     10.51 o 
   4   0   9      393.56      420.49      5.20 o 
   6   0   9      247.79      234.50      6.64 o 
   8   0   9        9.38        8.43      1.30 o 
  10   0   9      387.96      421.30      6.10 o 
  12   0   9      301.30      326.76      5.46 o 
  14   0   9       42.75       42.91      3.01 o 
  16   0   9       77.42       74.39      5.77 o 
  18   0   9       64.61       63.67      4.92 o 
  20   0   9        5.87        3.81      3.63 o 
  22   0   9       41.87       37.21      6.21 o 
  24   0   9        1.35       -1.56      4.76 o 
   0   1   9      139.28      143.69      2.72 o 
   1   1   9      486.66      519.93      4.19 o 
   2   1   9     4873.90     5031.20     28.62 o 
   3   1   9      433.43      465.03      4.01 o 
   4   1   9      536.41      575.01      4.53 o 
   5   1   9     1465.13     1485.68      9.34 o 
   6   1   9       74.52       81.57      1.86 o 
   7   1   9      431.37      438.55      4.09 o 
   8   1   9       73.43       56.88      1.55 o 
   9   1   9       52.72       53.09      1.74 o 
  10   1   9        5.12        5.47      1.18 o 
  11   1   9       40.36       43.50      2.14 o 
  12   1   9       12.02        9.37      1.44 o 
  13   1   9      160.09      150.08      3.17 o 
  14   1   9      259.53      252.61      4.09 o 
  15   1   9       79.74       80.00      2.65 o 
  16   1   9      100.66       96.97      3.07 o 
  17   1   9      177.05      165.63      3.86 o 
  18   1   9       37.53       39.59      2.45 o 
  19   1   9       79.89       89.30      4.07 o 
  20   1   9       13.80       21.79      2.90 o 
  21   1   9       14.69       14.70      2.76 o 
  22   1   9        6.78        2.23      3.16 o 
  23   1   9        0.90        3.36      3.23 o 
  24   1   9        7.79       11.97      3.81 o 
   1   2   9     1079.51     1152.41     11.55 o 
   2   2   9      456.84      470.68      5.99 o 
   3   2   9     3261.79     3371.51     23.10 o 
   4   2   9      685.37      635.77      6.02 o 
   5   2   9     1352.20     1326.97     10.58 o 
   6   2   9      466.74      502.08      5.38 o 
   7   2   9      402.69      442.14      5.08 o 
   8   2   9      192.43      204.88      3.48 o 
   9   2   9       22.41       22.05      1.65 o 
  10   2   9      260.43      257.00      3.84 o 
  11   2   9       60.61       59.58      2.22 o 
  12   2   9       89.54       83.12      2.79 o 
  13   2   9      278.18      264.64      4.32 o 
  14   2   9      114.70      106.89      3.24 o 
  15   2   9       37.78       38.70      2.45 o 
  16   2   9      126.82      126.07      3.84 o 
  17   2   9      165.18      142.72      4.19 o 
  18   2   9       13.24        9.15      2.18 o 
  19   2   9        8.55        8.38      2.49 o 
  20   2   9       12.27       12.83      3.05 o 
  21   2   9       18.59       17.90      3.24 o 
  22   2   9       35.63       40.90      4.21 o 
  23   2   9       50.74       56.83      4.85 o 
   0   3   9        6.31       10.76      3.00 o 
   1   3   9       79.26       85.64      3.27 o 
   2   3   9      264.71      263.22      4.75 o 
   3   3   9      287.82      280.92      4.93 o 
   4   3   9       43.49       44.45      2.76 o 
   5   3   9        1.96        1.01      1.66 o 
   6   3   9      144.07      148.61      4.04 o 
   7   3   9      126.93      135.43      3.47 o 
   8   3   9      442.27      441.71      6.17 o 
   9   3   9      343.80      331.21      5.65 o 
  10   3   9      182.77      186.98      6.70 o 
  11   3   9      210.68      234.43      4.75 o 
  12   3   9      211.82      220.05      4.27 o 
  13   3   9       24.75       25.42      2.14 o 
  14   3   9      174.11      178.05      4.11 o 
  15   3   9       51.81       51.29      2.55 o 
  16   3   9       25.44       26.12      2.64 o 
  17   3   9       14.68       14.71      2.13 o 
  18   3   9       13.47       14.08      2.26 o 
  19   3   9       16.72       15.51      2.33 o 
  20   3   9        1.03       -3.07      2.05 o 
  21   3   9        5.77        3.62      2.43 o 
   1   4   9      329.25      319.85      6.98 o 
   2   4   9      151.96      148.76      4.62 o 
   3   4   9       19.67       24.98      2.69 o 
   4   4   9       32.61       30.98      3.56 o 
   5   4   9       33.93       42.06      3.88 o 
   6   4   9        0.93       -2.55      1.70 o 
   7   4   9       34.58       35.08      2.91 o 
   8   4   9       55.49       59.26      3.27 o 
   9   4   9       28.61       25.70      3.03 o 
  10   4   9       44.65       48.38      3.14 o 
  11   4   9       29.83       29.57      2.84 o 
  12   4   9        6.65        2.36      2.24 o 
  13   4   9       17.43       20.61      2.80 o 
  14   4   9        2.31        0.73      2.43 o 
  15   4   9        5.97        4.49      2.53 o 
  16   4   9        4.16        8.28      2.70 o 
  17   4   9        8.73        3.56      2.73 o 
  18   4   9        0.33       -3.77      2.51 o 
   0   5   9      126.37      122.15      8.95 o 
   1   5   9       40.24       43.29      3.32 o 
   2   5   9       28.02       29.80      3.03 o 
   3   5   9        7.26        8.80      2.59 o 
   4   5   9       33.71       31.19      3.02 o 
   5   5   9       13.60       13.91      2.68 o 
   6   5   9        3.95       -0.69      2.18 o 
   7   5   9        3.54        2.83      2.10 o 
   8   5   9       32.99       35.05      3.07 o 
   9   5   9       42.33       37.04      3.23 o 
  10   5   9       13.10       12.76      2.69 o 
  11   5   9       12.28       12.11      3.31 o 
  12   5   9        6.17        9.14      2.71 o 
  13   5   9        9.86       13.52      2.83 o 
  14   5   9        2.86        3.62      2.62 o 
   1   6   9       32.23       30.38      3.46 o 
   2   6   9        5.31        4.74      2.81 o 
   3   6   9       14.67       12.67      3.05 o 
   4   6   9        8.21        6.95      2.87 o 
   5   6   9        3.17        0.06      2.71 o 
   6   6   9        1.64       -3.94      2.95 o 
   0   0  10      131.25      130.45      3.94 o 
   2   0  10       18.14       19.49      1.48 o 
   4   0  10       72.68       78.27      2.43 o 
   6   0  10     2133.33     2243.16     17.84 o 
   8   0  10      481.94      490.16      6.06 o 
  10   0  10      498.10      518.63      7.34 o 
  12   0  10      104.33       95.64      3.26 o 
  14   0  10      672.56      670.66      8.72 o 
  16   0  10       53.21       52.19      4.37 o 
  18   0  10       95.63      107.72      5.93 o 
  20   0  10        1.93       -4.37      3.40 o 
  22   0  10        3.51       -0.22      6.74 o 
  24   0  10        0.56       -3.00      4.66 o 
   1   1  10      412.20      424.16      3.81 o 
   2   1  10        9.15        7.58      1.02 o 
   3   1  10      207.22      196.08      2.28 o 
   4   1  10      109.04       98.69      1.60 o 
   5   1  10     1888.39     1901.02     11.59 o 
   6   1  10      429.99      471.96      4.28 o 
   7   1  10      341.64      350.17      3.60 o 
   8   1  10       83.70       80.00      1.92 o 
   9   1  10      422.85      415.20      4.24 o 
  10   1  10       49.80       44.54      1.63 o 
  11   1  10       58.18       54.12      2.07 o 
  12   1  10       10.13        5.54      1.48 o 
  13   1  10      202.18      197.73      3.67 o 
  14   1  10      250.68      253.35      4.18 o 
  15   1  10       99.88       97.16      3.10 o 
  16   1  10        2.23       -1.12      1.67 o 
  17   1  10       11.16       10.81      1.99 o 
  18   1  10       43.44       44.57      2.60 o 
  19   1  10        9.23        5.66      2.53 o 
  20   1  10       19.48       20.70      3.36 o 
  21   1  10       10.82       14.01      2.85 o 
  22   1  10        2.19        1.85      3.21 o 
  23   1  10       35.53       29.78      4.38 o 
  24   1  10        0.83        2.39      3.44 o 
   0   2  10      188.32      164.95      4.46 o 
   1   2  10       40.26       38.73      1.83 o 
   2   2  10      178.81      183.97      2.93 o 
   3   2  10      472.49      501.51      5.50 o 
   4   2  10      527.84      508.03      5.65 o 
   5   2  10       63.49       66.34      2.18 o 
   6   2  10       27.15       29.34      1.71 o 
   7   2  10       17.19       14.08      1.53 o 
   8   2  10       49.93       49.34      2.05 o 
   9   2  10      132.37      131.63      2.90 o 
  10   2  10       55.28       64.66      2.41 o 
  11   2  10       90.71       84.73      2.59 o 
  12   2  10       26.16       26.35      1.98 o 
  13   2  10      142.75      138.52      3.83 o 
  14   2  10       13.63       10.75      2.02 o 
  15   2  10       39.45       43.76      2.67 o 
  16   2  10        4.67        4.64      2.03 o 
  17   2  10        8.99       10.58      2.29 o 
  18   2  10        0.22       -2.59      1.94 o 
  19   2  10       10.93       10.14      2.61 o 
  20   2  10       12.97       14.93      2.83 o 
  21   2  10        0.94        2.97      2.88 o 
  22   2  10        2.26        0.01      3.07 o 
  23   2  10        4.90        7.40      5.55 o 
   1   3  10      105.94      102.84      3.13 o 
   2   3  10      110.70      110.34      3.74 o 
   3   3  10      132.61      136.46      4.38 o 
   4   3  10       86.33       87.40      3.57 o 
   5   3  10      184.61      186.48      7.89 o 
   6   3  10      233.61      241.30      8.50 o 
   7   3  10      155.97      142.82      3.72 o 
   8   3  10      226.94      212.68      4.83 o 
   9   3  10       15.22       15.22      2.14 o 
  10   3  10       13.18       11.86      2.08 o 
  11   3  10       30.06       30.31      2.14 o 
  12   3  10      115.28      115.83      3.03 o 
  13   3  10       57.57       59.38      2.59 o 
  14   3  10        3.18        1.37      1.73 o 
  15   3  10        8.81       10.03      2.00 o 
  16   3  10        0.06       -0.63      1.76 o 
  17   3  10       10.26        7.32      2.02 o 
  18   3  10        7.97       10.94      2.17 o 
  19   3  10        2.99        1.55      2.18 o 
  20   3  10       14.78       18.85      2.69 o 
  21   3  10       17.19       16.78      3.54 o 
   0   4  10      206.83      231.21      8.12 o 
   1   4  10       41.74       48.97      3.40 o 
   2   4  10      336.58      337.67      6.83 o 
   3   4  10      334.49      329.59      5.98 o 
   4   4  10      123.47      120.93      3.93 o 
   5   4  10       45.87       51.30      6.59 o 
   6   4  10       26.51       27.81      2.82 o 
   7   4  10       11.17        8.20      2.42 o 
   8   4  10       96.59       81.49      3.77 o 
   9   4  10       29.03       26.72      4.67 o 
  10   4  10        2.44        2.16      2.37 o 
  11   4  10        2.60        0.44      2.35 o 
  12   4  10        0.60        2.35      2.50 o 
  13   4  10        7.71        5.31      2.52 o 
  14   4  10       25.53       30.30      4.41 o 
  15   4  10       10.87       13.08      3.24 o 
  16   4  10        6.64        7.56      2.67 o 
  17   4  10        4.79        4.93      2.75 o 
  18   4  10       14.33       12.65      3.05 o 
   1   5  10       21.27       17.37      3.02 o 
   2   5  10       15.42       16.17      2.88 o 
   3   5  10       13.26       11.21      2.80 o 
   4   5  10        4.50        2.60      2.49 o 
   5   5  10       15.03       16.27      2.49 o 
   6   5  10       16.67       19.86      2.90 o 
   7   5  10        7.06        3.51      2.43 o 
   8   5  10        5.49        4.91      2.51 o 
   9   5  10        2.51        3.39      2.58 o 
  10   5  10        0.61       -3.63      2.42 o 
  11   5  10        6.74        7.04      2.72 o 
  12   5  10       10.00        9.76      2.78 o 
  13   5  10        6.48        8.77      5.05 o 
  14   5  10       17.39       25.30      3.29 o 
   0   6  10       20.83       16.47      6.71 o 
   1   6  10        5.01        5.50      2.92 o 
   2   6  10        0.70       -3.32      2.68 o 
   3   6  10        1.34        0.33      2.78 o 
   4   6  10        0.32       -1.23      2.73 o 
   2   0  11      590.60      599.28      9.30 o 
   4   0  11     1216.46     1282.89     15.09 o 
   6   0  11        9.46       14.52      1.63 o 
   8   0  11      635.98      662.82      8.84 o 
  10   0  11      203.71      214.97      4.32 o 
  12   0  11      108.25      111.82      3.37 o 
  14   0  11      346.72      362.66      5.76 o 
  16   0  11       21.52       19.88      3.66 o 
  18   0  11      323.54      329.53     10.45 o 
  20   0  11        3.76       -3.91      3.53 o 
  22   0  11       41.90       48.86      6.60 o 
  24   0  11        5.22        5.86      5.31 o 
   0   1  11     2262.69     2270.93     19.21 o 
   1   1  11      767.49      802.71      5.88 o 
   2   1  11     1617.64     1703.32     11.03 o 
   3   1  11       12.18       15.25      1.03 o 
   4   1  11       22.57       25.11      1.05 o 
   5   1  11      225.90      233.71      2.52 o 
   6   1  11       41.20       40.34      1.46 o 
   7   1  11      172.49      173.99      2.62 o 
   8   1  11       19.06       22.19      1.40 o 
   9   1  11      365.53      370.45      4.98 o 
  10   1  11       70.56       72.55      2.01 o 
  11   1  11      126.26      128.36      2.60 o 
  12   1  11      219.15      226.25      3.86 o 
  13   1  11       11.31       12.55      1.72 o 
  14   1  11      717.04      697.32      7.37 o 
  15   1  11        3.14       -0.50      1.69 o 
  16   1  11       68.85       70.73      2.88 o 
  17   1  11      196.78      203.19      4.39 o 
  18   1  11      121.55      124.42      3.90 o 
  19   1  11       42.57       43.14      3.34 o 
  20   1  11        2.23        1.75      2.43 o 
  21   1  11       35.40       42.88      3.39 o 
  22   1  11        3.64        6.06      3.26 o 
  23   1  11        5.31        2.86      3.53 o 
   1   2  11      236.41      262.71      6.59 o 
   2   2  11      220.65      224.86      3.43 o 
   3   2  11      853.72      925.19      8.60 o 
   4   2  11       61.35       63.54      2.19 o 
   5   2  11      314.83      319.41      4.54 o 
   6   2  11      157.09      166.51      3.42 o 
   7   2  11      230.72      232.82      4.22 o 
   8   2  11       11.79       10.55      1.76 o 
   9   2  11      246.49      222.91      3.95 o 
  10   2  11       49.38       48.34      3.14 o 
  11   2  11       22.10       17.40      1.99 o 
  12   2  11       34.30       38.24      2.21 o 
  13   2  11        1.36       -0.40      1.62 o 
  14   2  11        6.53        4.59      1.95 o 
  15   2  11       10.38        5.90      2.44 o 
  16   2  11       57.60       53.67      3.23 o 
  17   2  11       66.11       63.01      3.18 o 
  18   2  11        0.13       -0.85      2.00 o 
  19   2  11        5.13        7.82      2.55 o 
  20   2  11       41.03       46.95      3.54 o 
  21   2  11       42.82       48.19      6.92 o 
  22   2  11       15.62       21.50      3.95 o 
   0   3  11      486.75      482.99     11.25 o 
   1   3  11      298.37      323.65      5.86 o 
   2   3  11       47.84       53.82      2.87 o 
   3   3  11      271.85      255.28      5.29 o 
   4   3  11      398.98      381.58      6.55 o 
   5   3  11      435.54      411.20      7.08 o 
   6   3  11      399.60      394.09      6.15 o 
   7   3  11      344.55      340.38      5.82 o 
   8   3  11      241.72      234.52      4.55 o 
   9   3  11      180.25      168.90      4.04 o 
  10   3  11      341.00      350.89      5.48 o 
  11   3  11       49.44       48.62      2.39 o 
  12   3  11        2.86        0.37      1.59 o 
  13   3  11        9.11       13.01      1.93 o 
  14   3  11       93.35       90.28      3.13 o 
  15   3  11       64.50       62.60      2.86 o 
  16   3  11        6.13        7.45      2.04 o 
  17   3  11       15.52       15.93      2.36 o 
  18   3  11        0.08       -0.05      2.05 o 
  19   3  11        1.33        2.71      2.22 o 
  20   3  11        2.01        2.23      2.50 o 
   1   4  11       49.27       46.63      2.95 o 
   2   4  11       11.33        7.61      2.32 o 
   3   4  11       17.73       16.04      2.72 o 
   4   4  11       89.27       91.59      4.55 o 
   5   4  11       92.54       98.20      4.19 o 
   6   4  11        2.25        1.42      2.54 o 
   7   4  11       33.04       32.59      3.38 o 
   8   4  11        5.44        2.62      2.49 o 
   9   4  11       32.07       33.60      5.11 o 
  10   4  11       42.55       47.61      3.53 o 
  11   4  11       20.76       27.98      3.25 o 
  12   4  11        4.88        6.20      2.51 o 
  13   4  11        2.29        1.11      2.40 o 
  14   4  11       10.07        8.41      2.70 o 
  15   4  11       11.54       10.54      3.00 o 
  16   4  11       12.92       13.66      2.98 o 
  17   4  11       17.24       20.01      3.20 o 
  18   4  11        0.12        1.61      2.84 o 
   0   5  11      170.46      160.59      7.84 o 
   1   5  11       57.13       60.29      3.91 o 
   2   5  11       56.47       56.24      3.39 o 
   3   5  11        9.94        8.29      2.51 o 
   4   5  11        2.54       -0.10      2.47 o 
   5   5  11       11.04       12.84      2.88 o 
   6   5  11       28.97       34.30      3.56 o 
   7   5  11       23.58       23.33      4.06 o 
   8   5  11        0.42       -1.41      2.49 o 
   9   5  11        0.15       -0.57      3.31 o 
  10   5  11        0.57       -0.70      2.55 o 
  11   5  11        5.96        6.47      2.83 o 
  12   5  11        8.08       10.04      3.25 o 
  13   5  11        6.97       10.88      3.11 o 
   1   6  11        3.91       -3.58      3.00 o 
   0   0  12     2872.82     2706.05     33.75 o 
   2   0  12       54.67       63.75      2.32 o 
   4   0  12     1014.50     1075.69     11.99 o 
   6   0  12     1432.93     1373.76     12.28 o 
   8   0  12      171.01      168.67      4.10 o 
  10   0  12      248.61      261.32      5.21 o 
  12   0  12      236.23      214.94      4.48 o 
  14   0  12       84.42       87.59      3.18 o 
  16   0  12       88.34       87.34      5.34 o 
  18   0  12      186.57      201.64     10.46 o 
  20   0  12        0.25        0.25      3.81 o 
  22   0  12       28.86       27.87      6.15 o 
   1   1  12       61.34       63.44      1.61 o 
   2   1  12        6.16        7.31      0.99 o 
   3   1  12      149.37      153.49      2.36 o 
   4   1  12      188.64      195.86      2.44 o 
   5   1  12      284.53      293.04      2.99 o 
   6   1  12      156.25      162.03      2.81 o 
   7   1  12      168.27      163.92      2.67 o 
   8   1  12      105.09      107.21      2.31 o 
   9   1  12      158.02      166.95      2.66 o 
  10   1  12      164.12      150.58      2.76 o 
  11   1  12       11.68       11.21      1.43 o 
  12   1  12        3.24        2.97      1.55 o 
  13   1  12       32.70       32.78      2.09 o 
  14   1  12       17.75       15.86      1.89 o 
  15   1  12      104.27       95.97      3.16 o 
  16   1  12       20.86       19.79      2.23 o 
  17   1  12      220.63      217.72      5.20 o 
  18   1  12       65.72       72.56      3.29 o 
  19   1  12       86.58       85.18      4.17 o 
  20   1  12       16.36       19.26      2.95 o 
  21   1  12        0.72       -0.14      2.45 o 
  22   1  12        7.34       12.61      3.94 o 
  23   1  12        3.42        4.75      3.63 o 
   0   2  12       43.60       40.00      2.34 o 
   1   2  12      241.85      243.51      4.26 o 
   2   2  12      118.79      127.23      2.57 o 
   3   2  12       49.11       51.78      2.06 o 
   4   2  12      507.11      526.84      6.10 o 
   5   2  12      275.76      284.90      4.38 o 
   6   2  12      140.61      127.63      3.18 o 
   7   2  12       40.87       42.30      2.16 o 
   8   2  12      324.28      320.50      5.17 o 
   9   2  12      104.34       99.72      3.19 o 
  10   2  12      133.67      136.81      3.42 o 
  11   2  12       46.58       50.55      2.43 o 
  12   2  12      471.99      444.39      5.96 o 
  13   2  12      202.01      196.21      4.08 o 
  14   2  12       54.59       58.48      2.93 o 
  15   2  12      115.47      113.38      3.77 o 
  16   2  12       37.33       35.30      2.73 o 
  17   2  12       24.06       24.27      3.06 o 
  18   2  12        3.66        2.04      2.30 o 
  19   2  12       11.92       16.22      2.85 o 
  20   2  12        4.01        4.88      2.89 o 
  21   2  12       26.75       35.58      4.28 o 
  22   2  12        2.43        3.64      4.08 o 
   1   3  12       85.56       75.89      3.68 o 
   2   3  12       89.05       77.90      4.22 o 
   3   3  12      160.89      156.40      5.37 o 
   4   3  12      290.24      277.27      6.36 o 
   5   3  12      438.93      425.95      7.29 o 
   6   3  12      938.24      912.22     11.75 o 
   7   3  12      274.73      276.86      5.43 o 
   8   3  12       42.57       46.57      2.88 o 
   9   3  12       31.60       28.82      2.23 o 
  10   3  12       40.29       40.04      2.81 o 
  11   3  12       30.62       30.97      2.11 o 
  12   3  12       97.45      101.98      3.02 o 
  13   3  12       91.80       92.51      3.29 o 
  14   3  12       24.32       23.15      2.36 o 
  15   3  12        1.50        1.40      1.92 o 
  16   3  12       16.35       17.45      2.36 o 
  17   3  12        8.85        6.80      2.21 o 
  18   3  12        8.13        6.60      3.01 o 
  19   3  12        4.37        2.91      2.48 o 
  20   3  12        5.93       10.18      2.86 o 
   0   4  12      105.18      109.36      5.17 o 
   1   4  12       97.96      104.02      3.93 o 
   2   4  12       10.55       12.74      2.44 o 
   3   4  12       55.72       55.88      3.28 o 
   4   4  12       83.34       81.31      3.70 o 
   5   4  12        7.44        7.36      2.45 o 
   6   4  12       46.42       45.99      3.20 o 
   7   4  12       31.51       28.32      2.93 o 
   8   4  12        1.33       -0.96      2.27 o 
   9   4  12        1.01       -2.63      2.36 o 
  10   4  12       53.55       54.17      3.52 o 
  11   4  12       40.71       41.11      3.32 o 
  12   4  12        2.79        0.30      2.45 o 
  13   4  12       11.30        9.69      2.76 o 
  14   4  12       12.60       13.16      2.92 o 
  15   4  12       21.25       16.49      3.09 o 
  16   4  12        0.66        2.18      2.73 o 
  17   4  12        0.01       -1.73      2.72 o 
   1   5  12       10.77        8.02      2.38 o 
   2   5  12        0.71        0.85      2.21 o 
   3   5  12       12.61       11.46      2.76 o 
   4   5  12        5.87        2.67      2.72 o 
   5   5  12        0.50       -1.58      2.60 o 
   6   5  12        5.06        2.58      2.71 o 
   7   5  12        1.84        3.45      2.69 o 
   8   5  12        7.20        1.28      3.39 o 
   9   5  12        0.51       -1.45      3.55 o 
  10   5  12        0.24       -0.99      2.61 o 
  11   5  12        7.47        4.82      2.81 o 
  12   5  12       10.43       13.44      3.48 o 
   2   0  13       23.96       25.70      1.87 o 
   4   0  13      202.57      203.61      4.68 o 
   6   0  13      312.76      335.91      5.97 o 
   8   0  13       58.85       66.23      3.46 o 
  10   0  13       90.62       88.26      3.10 o 
  12   0  13       96.35       86.10      3.95 o 
  14   0  13       79.29       73.95      3.40 o 
  16   0  13      239.69      264.65      8.60 o 
  18   0  13       80.62       89.56      6.04 o 
  20   0  13      126.77      141.93      7.31 o 
  22   0  13       14.20        7.11      7.00 o 
   0   1  13      425.91      459.20      6.01 o 
   1   1  13      359.75      354.24      3.64 o 
   2   1  13      157.74      147.33      2.37 o 
   3   1  13      196.14      205.58      2.77 o 
   4   1  13       51.75       55.39      1.52 o 
   5   1  13      288.82      288.12      3.11 o 
   6   1  13      153.57      161.39      2.32 o 
   7   1  13      260.94      250.81      3.02 o 
   8   1  13        0.53        0.19      1.15 o 
   9   1  13       12.59       11.32      1.30 o 
  10   1  13       44.56       47.52      1.92 o 
  11   1  13       65.63       68.56      2.34 o 
  12   1  13      146.49      141.67      3.33 o 
  13   1  13      100.04      102.54      2.98 o 
  14   1  13       95.73      106.16      3.31 o 
  15   1  13      265.96      246.99      4.71 o 
  16   1  13      140.30      134.23      3.81 o 
  17   1  13       24.36       24.37      2.39 o 
  18   1  13       58.10       63.00      3.40 o 
  19   1  13       13.43       13.77      2.77 o 
  20   1  13        5.82       12.51      3.44 o 
  21   1  13        0.37        2.85      2.60 o 
  22   1  13        4.96        6.40      3.53 o 
   1   2  13       27.27       26.90      1.36 o 
   2   2  13       23.29       24.27      1.53 o 
   3   2  13      100.84       98.72      2.46 o 
   4   2  13       60.56       53.27      2.24 o 
   5   2  13      140.51      130.46      3.23 o 
   6   2  13        0.12        3.49      1.55 o 
   7   2  13       19.90       19.98      1.87 o 
   8   2  13      885.41      826.66      8.44 o 
   9   2  13      423.51      417.30      5.97 o 
  10   2  13       20.93       19.25      2.00 o 
  11   2  13      146.43      149.38      3.70 o 
  12   2  13       95.28       91.59      3.10 o 
  13   2  13        8.37        9.52      1.95 o 
  14   2  13        4.38        5.79      2.10 o 
  15   2  13        5.08        3.46      2.21 o 
  16   2  13       59.35       60.85      4.59 o 
  17   2  13       21.52       24.73      2.62 o 
  18   2  13       12.00        8.22      2.60 o 
  19   2  13       27.06       30.72      3.23 o 
  20   2  13        0.28        2.20      2.90 o 
  21   2  13        9.16       11.49      3.60 o 
   0   3  13      393.05      388.98     10.72 o 
   1   3  13      155.04      151.65      5.10 o 
   2   3  13      133.56      120.90      5.79 o 
   3   3  13      318.69      304.42      6.81 o 
   4   3  13      231.32      226.89      6.04 o 
   5   3  13       97.55       93.27      4.25 o 
   6   3  13       21.98       20.36      3.38 o 
   7   3  13       72.12       73.95      4.27 o 
   8   3  13      121.05      118.41      3.54 o 
   9   3  13      119.14      110.61      3.55 o 
  10   3  13      138.78      133.59      3.94 o 
  11   3  13       74.03       72.38      2.99 o 
  12   3  13       21.74       21.43      2.26 o 
  13   3  13        7.76        8.24      2.14 o 
  14   3  13        5.97        2.01      2.12 o 
  15   3  13       11.26       11.07      2.64 o 
  16   3  13       14.16        9.92      2.43 o 
  17   3  13        1.13        0.39      2.23 o 
  18   3  13       16.59       23.58      2.99 o 
  19   3  13       16.40       18.78      3.01 o 
   1   4  13        6.13        9.20      2.75 o 
   2   4  13        2.48        0.35      2.44 o 
   3   4  13        2.61        3.89      2.43 o 
   4   4  13       54.36       51.96      3.30 o 
   5   4  13       55.77       55.24      3.40 o 
   6   4  13       18.97       23.04      3.10 o 
   7   4  13       37.74       40.61      3.84 o 
   8   4  13        5.16        1.91      2.60 o 
   9   4  13       24.98       26.05      3.33 o 
  10   4  13        0.58        4.37      2.62 o 
  11   4  13        5.15        6.55      2.65 o 
  12   4  13        4.33        7.85      2.76 o 
  13   4  13       16.49       16.72      3.11 o 
  14   4  13       12.63       16.69      3.08 o 
  15   4  13        5.90        8.78      3.19 o 
  16   4  13       15.28       17.83      3.42 o 
   0   5  13       28.56       26.62      4.89 o 
   1   5  13        8.36        5.50      2.73 o 
   2   5  13        2.20       -2.08      2.48 o 
   3   5  13       21.99       25.63      4.26 o 
   4   5  13       29.03       25.19      3.12 o 
   5   5  13       13.34       11.54      3.15 o 
   6   5  13        4.63        3.04      2.68 o 
   7   5  13        1.30       -2.52      3.21 o 
   8   5  13        0.98        4.28      2.71 o 
   9   5  13        1.93       -1.89      2.66 o 
  10   5  13        5.62        4.98      2.89 o 
  11   5  13        0.20       -0.29      2.76 o 
   0   0  14     1724.61     1825.98     23.74 o 
   2   0  14      157.91      182.90      4.30 o 
   4   0  14       27.91       24.93      2.06 o 
   6   0  14       12.20       13.34      1.78 o 
   8   0  14        1.24        1.45      1.50 o 
  10   0  14      285.41      295.45      4.95 o 
  12   0  14       66.40       60.57      2.86 o 
  14   0  14      193.84      189.96      4.88 o 
  16   0  14       11.79       10.77      3.87 o 
  18   0  14      259.18      290.53      9.54 o 
  20   0  14       85.12       82.18      6.33 o 
  22   0  14        3.69        2.32      4.90 o 
   1   1  14       76.35       80.02      2.21 o 
   2   1  14       56.46       53.30      1.64 o 
   3   1  14       29.01       37.81      1.53 o 
   4   1  14      185.92      210.13      2.92 o 
   5   1  14       65.36       58.79      1.65 o 
   6   1  14      367.39      354.61      3.60 o 
   7   1  14      186.03      177.48      2.50 o 
   8   1  14       33.39       35.89      2.20 o 
   9   1  14       75.13       84.98      2.45 o 
  10   1  14       60.16       65.38      2.34 o 
  11   1  14      157.50      146.91      3.23 o 
  12   1  14       14.90       15.59      1.89 o 
  13   1  14        1.20        0.56      1.63 o 
  14   1  14       23.05       23.55      2.25 o 
  15   1  14       67.11       70.67      3.01 o 
  16   1  14      151.94      151.21      4.01 o 
  17   1  14        1.94        3.12      2.14 o 
  18   1  14        4.14        5.58      2.37 o 
  19   1  14       39.09       39.50      3.12 o 
  20   1  14        9.47        9.61      2.97 o 
  21   1  14        4.00        4.66      2.66 o 
  22   1  14        2.39       -5.99      5.03 o 
   0   2  14      180.24      187.62      4.73 o 
   1   2  14      341.44      323.19      3.93 o 
   2   2  14       32.75       34.86      1.85 o 
   3   2  14      168.42      161.59      4.12 o 
   4   2  14       74.99       80.67      2.98 o 
   5   2  14        2.98        3.74      1.57 o 
   6   2  14       61.96       62.70      2.58 o 
   7   2  14      160.30      167.16      3.75 o 
   8   2  14        6.09        7.66      1.85 o 
   9   2  14       73.93       70.92      2.76 o 
  10   2  14      153.72      145.40      3.67 o 
  11   2  14      367.38      364.53      5.53 o 
  12   2  14      105.68      103.48      3.54 o 
  13   2  14      258.57      247.29      4.79 o 
  14   2  14      115.88      121.92      3.93 o 
  15   2  14       53.09       59.65      3.16 o 
  16   2  14       15.84       14.94      2.41 o 
  17   2  14        2.17        3.52      2.55 o 
  18   2  14        6.15        5.02      2.62 o 
  19   2  14       24.19       33.66      3.36 o 
  20   2  14       16.27       21.35      3.84 o 
  21   2  14       19.61       28.65      4.25 o 
   1   3  14       28.06       28.58      3.48 o 
   2   3  14       44.57       51.10      3.49 o 
   3   3  14       15.26       17.11      2.87 o 
   4   3  14       63.53       59.53      3.73 o 
   5   3  14      137.71      134.44      5.13 o 
   6   3  14      246.30      235.12      6.36 o 
   7   3  14      312.64      324.48      7.39 o 
   8   3  14       59.62       59.36      3.10 o 
   9   3  14       24.49       26.39      2.37 o 
  10   3  14        2.16       -1.97      1.80 o 
  11   3  14       15.50       14.59      2.16 o 
  12   3  14        4.69        2.57      1.91 o 
  13   3  14        4.31        1.12      2.03 o 
  14   3  14       33.78       36.82      3.19 o 
  15   3  14       24.84       25.55      2.76 o 
  16   3  14       28.58       31.20      3.00 o 
  17   3  14       10.22       13.81      2.68 o 
  18   3  14       54.77       64.12      3.79 o 
  19   3  14        7.35        8.99      3.02 o 
   0   4  14       78.12       70.73      5.90 o 
   1   4  14       41.61       30.84      3.39 o 
   2   4  14        6.35        4.09      2.74 o 
   3   4  14       49.13       46.30      3.67 o 
   4   4  14        1.03       -1.07      2.59 o 
   5   4  14       29.63       22.70      3.21 o 
   6   4  14       30.77       20.18      3.29 o 
   7   4  14      124.50      108.75      4.94 o 
   8   4  14       55.43       50.21      6.00 o 
   9   4  14        9.58       14.65      3.30 o 
  10   4  14       24.43       20.12      3.49 o 
  11   4  14       24.93       36.49      3.77 o 
  12   4  14       28.78       32.37      3.70 o 
  13   4  14       15.43       20.59      3.51 o 
  14   4  14        7.82        2.41      3.90 o 
  15   4  14       15.64       22.57      7.05 o 
  16   4  14       19.28       24.92      3.75 o 
   1   5  14        1.71        2.78      2.78 o 
   2   5  14        9.23        4.95      3.02 o 
   3   5  14        3.49        0.46      2.88 o 
   4   5  14        8.81       11.09      2.91 o 
   5   5  14       10.81        9.46      2.92 o 
   6   5  14        2.66        3.43      3.20 o 
   7   5  14        5.10        3.87      2.89 o 
   8   5  14       13.29        7.61      3.04 o 
   9   5  14       32.69       37.14      3.76 o 
  10   5  14        2.46        0.78      3.06 o 
   2   0  15      606.47      599.46      7.75 o 
   4   0  15     1342.92     1235.03     11.79 o 
   6   0  15      354.44      326.12      5.29 o 
   8   0  15       23.48       26.29      2.03 o 
  10   0  15       39.44       38.31      2.56 o 
  12   0  15      293.31      266.09      5.24 o 
  14   0  15      131.29      118.76      5.36 o 
  16   0  15       17.94       22.35      4.28 o 
  18   0  15      561.79      570.41     13.54 o 
  20   0  15      149.03      160.01      7.99 o 
  22   0  15        2.23        2.90      9.12 o 
   0   1  15      121.91      105.62      3.05 o 
   1   1  15      109.02      108.32      2.39 o 
   2   1  15       55.66       53.35      1.72 o 
   3   1  15      227.04      219.82      3.12 o 
   4   1  15       74.51       76.82      2.03 o 
   5   1  15       53.78       53.99      1.70 o 
   6   1  15      100.31       93.47      2.60 o 
   7   1  15        1.59       -0.36      1.03 o 
   8   1  15       50.14       46.14      1.95 o 
   9   1  15       66.39       65.83      2.37 o 
  10   1  15       32.40       30.57      2.10 o 
  11   1  15      637.92      609.54      9.75 o 
  12   1  15       70.03       67.85      2.97 o 
  13   1  15      128.41      119.11      3.57 o 
  14   1  15       74.21       70.87      3.02 o 
  15   1  15       29.84       27.33      2.45 o 
  16   1  15        1.59        2.19      2.01 o 
  17   1  15       30.55       30.50      2.73 o 
  18   1  15       40.90       46.14      3.26 o 
  19   1  15       63.89       64.62      3.62 o 
  20   1  15        2.36        3.59      2.71 o 
  21   1  15        1.64       -3.47      4.36 o 
   1   2  15       25.90       27.88      1.61 o 
   2   2  15       16.90       15.98      1.65 o 
   3   2  15       55.80       50.05      2.10 o 
   4   2  15       32.20       27.49      2.06 o 
   5   2  15       44.66       41.67      2.36 o 
   6   2  15      153.76      144.99      3.53 o 
   7   2  15      234.80      225.56      4.32 o 
   8   2  15       41.00       40.10      2.39 o 
   9   2  15       31.95       33.27      2.36 o 
  10   2  15       67.55       62.20      2.81 o 
  11   2  15       24.83       22.63      2.21 o 
  12   2  15      167.54      158.28      4.00 o 
  13   2  15       42.68       44.88      2.78 o 
  14   2  15        9.80       10.94      2.31 o 
  15   2  15       57.93       59.70      3.21 o 
  16   2  15        5.33        9.77      2.32 o 
  17   2  15        6.29        6.68      2.29 o 
  18   2  15       12.85       16.17      2.96 o 
  19   2  15        2.77        2.05      2.90 o 
  20   2  15       12.97        9.77      3.61 o 
   0   3  15      211.81      220.89      8.89 o 
   1   3  15       68.39       67.70      3.94 o 
   2   3  15       62.16       59.24      3.68 o 
   3   3  15       81.84       80.63      4.20 o 
   4   3  15       76.61       72.18      4.06 o 
   5   3  15       75.04       79.29      4.22 o 
   6   3  15      166.76      165.07     10.34 o 
   7   3  15       55.98       51.89      5.01 o 
   8   3  15      185.97      188.31      5.82 o 
   9   3  15       17.48       14.35      2.34 o 
  10   3  15       10.22        5.88      2.16 o 
  11   3  15        2.02        0.25      2.25 o 
  12   3  15       24.67       20.51      2.56 o 
  13   3  15       34.00       30.60      3.05 o 
  14   3  15       11.04        9.82      2.64 o 
  15   3  15       52.89       51.76      3.67 o 
  16   3  15        4.00        7.98      2.73 o 
  17   3  15        0.57        3.74      2.79 o 
  18   3  15        0.10       -2.16      2.77 o 
   1   4  15        4.04        4.38      4.18 o 
   2   4  15        1.95       -0.42      2.59 o 
   3   4  15        8.58        3.64      2.75 o 
   4   4  15        9.53       13.00      3.27 o 
   5   4  15       14.91       12.75      3.29 o 
   6   4  15       54.38       50.84      3.97 o 
   7   4  15       47.63       47.82      4.06 o 
   8   4  15       82.24       81.79      4.68 o 
   9   4  15       69.13       58.85      4.33 o 
  10   4  15       16.99       18.29      4.18 o 
  11   4  15       30.53       34.30      3.98 o 
  12   4  15        9.77       11.45      3.36 o 
  13   4  15        0.42        0.23      3.00 o 
  14   4  15        5.20        1.73      4.90 o 
  15   4  15       10.25       12.55      3.50 o 
   0   5  15       69.66       80.37      6.76 o 
   1   5  15        6.73        6.42      3.13 o 
   2   5  15        2.62       -0.13      3.86 o 
   3   5  15        2.16        1.75      3.15 o 
   4   5  15        1.93        0.09      6.32 o 
   5   5  15        0.01       -2.61      2.97 o 
   6   5  15        4.29        4.76      3.12 o 
   7   5  15        3.99        5.77      3.22 o 
   8   5  15        3.85        0.05      3.81 o 
   9   5  15        1.14       -0.38      3.04 o 
   0   0  16       31.16       26.16      3.21 o 
   2   0  16      491.80      472.11      6.91 o 
   4   0  16     1318.55     1272.29     12.30 o 
   6   0  16       10.92       10.87      2.04 o 
   8   0  16      675.59      691.62      7.79 o 
  10   0  16        1.80        1.35      1.87 o 
  12   0  16       55.46       52.81      2.98 o 
  14   0  16       19.18       22.91      2.94 o 
  16   0  16       16.41       12.54      4.02 o 
  18   0  16       24.12       27.79      4.75 o 
  20   0  16        5.05        7.85      4.42 o 
   1   1  16      111.87      102.68      2.85 o 
   2   1  16        2.01        2.00      1.17 o 
   3   1  16       59.41       55.23      1.92 o 
   4   1  16       19.86       17.62      1.47 o 
   5   1  16      182.33      183.59      2.82 o 
   6   1  16       19.01       20.61      1.42 o 
   7   1  16       63.29       61.75      1.85 o 
   8   1  16      181.17      176.52      3.04 o 
   9   1  16       14.19       13.20      1.71 o 
  10   1  16       16.29       14.32      1.97 o 
  11   1  16      134.92      132.42      3.48 o 
  12   1  16       58.85       57.26      3.14 o 
  13   1  16      133.50      125.23      4.03 o 
  14   1  16        9.01        8.76      2.34 o 
  15   1  16        0.99       -0.10      1.91 o 
  16   1  16       20.24       20.65      2.59 o 
  17   1  16        8.60        7.98      2.46 o 
  18   1  16       13.31       15.53      2.76 o 
  19   1  16        7.07        9.71      2.65 o 
  20   1  16       11.78       13.62      2.90 o 
  21   1  16        3.62        5.06      2.81 o 
   0   2  16      938.13      905.25     10.56 o 
   1   2  16      961.15      942.15      9.37 o 
   2   2  16       83.07       82.98      2.61 o 
   3   2  16      207.98      181.10      6.60 o 
   4   2  16       17.70       15.13      1.90 o 
   5   2  16       67.84       66.39      2.67 o 
   6   2  16       45.43       52.26      2.52 o 
   7   2  16      124.82      127.46      3.46 o 
   8   2  16      205.18      195.08      4.17 o 
   9   2  16       55.00       46.10      2.61 o 
  10   2  16      141.59      135.48      3.86 o 
  11   2  16       11.33        7.61      2.06 o 
  12   2  16      119.68      128.05      3.72 o 
  13   2  16      109.25      113.60      3.63 o 
  14   2  16       16.19       15.86      2.46 o 
  15   2  16       13.05       15.55      2.49 o 
  16   2  16       44.85       31.52      2.86 o 
  17   2  16       13.62       11.84      2.57 o 
  18   2  16       51.58       53.83      3.80 o 
  19   2  16       17.34       26.14      3.72 o 
  20   2  16        2.58        9.03      4.85 o 
   1   3  16       52.29       51.17      3.73 o 
   2   3  16       75.07       72.74      5.57 o 
   3   3  16        3.69        2.60      2.48 o 
   4   3  16       61.41       63.72      3.96 o 
   5   3  16       57.59       53.38      3.90 o 
   6   3  16       33.10       35.43      3.59 o 
   7   3  16        0.26        2.29      2.02 o 
   8   3  16       15.28       16.29      2.39 o 
   9   3  16        9.54       11.15      2.24 o 
  10   3  16       23.46       25.24      2.65 o 
  11   3  16        0.60        1.32      2.15 o 
  12   3  16        1.56        0.78      2.15 o 
  13   3  16        3.27        1.56      2.44 o 
  14   3  16       11.42       14.03      2.86 o 
  15   3  16       13.74       11.67      3.04 o 
  16   3  16       14.00       20.19      3.51 o 
  17   3  16       17.68       20.63      3.32 o 
   0   4  16        5.51        4.29      3.91 o 
   1   4  16       15.13       11.41      3.09 o 
   2   4  16       44.51       46.76      5.22 o 
   3   4  16       12.55       15.90      3.18 o 
   4   4  16        7.18       12.06      3.90 o 
   5   4  16        9.26        6.32      2.99 o 
   6   4  16        6.42        4.67      3.06 o 
   7   4  16        8.56       13.25      3.34 o 
   8   4  16       20.84       20.26      3.59 o 
   9   4  16       10.61       15.09      3.46 o 
  10   4  16       37.62       34.83      3.97 o 
  11   4  16        2.50        0.57      3.16 o 
  12   4  16        8.70        8.21      3.50 o 
  13   4  16        4.16        5.72      3.29 o 
  14   4  16       12.73       12.58      3.61 o 
   1   5  16       10.13       12.13      3.49 o 
   2   5  16        3.08        1.11      3.02 o 
   3   5  16        2.59       -0.50      3.06 o 
   4   5  16        1.41       -1.62      2.97 o 
   5   5  16       10.33        7.85      3.41 o 
   6   5  16       11.97       19.99      3.79 o 
   7   5  16       11.40       10.99      3.59 o 
   8   5  16       11.37       14.88      3.92 o 
   2   0  17      346.97      337.65      6.22 o 
   4   0  17       44.33       40.26      2.54 o 
   6   0  17      692.55      659.88      8.27 o 
   8   0  17      709.63      698.88      8.52 o 
  10   0  17       15.24       15.93      2.28 o 
  12   0  17       37.29       33.74      3.90 o 
  14   0  17        3.37        1.46      2.17 o 
  16   0  17       25.56       17.88      5.73 o 
  18   0  17        8.35       10.30      5.82 o 
  20   0  17       69.53       68.01      6.34 o 
   0   1  17      383.24      368.90      6.34 o 
   1   1  17      710.91      654.17      5.66 o 
   2   1  17      343.15      329.67      3.86 o 
   3   1  17       32.28       35.11      1.77 o 
   4   1  17      133.27      132.17      2.69 o 
   5   1  17      220.96      207.16      3.39 o 
   6   1  17       58.32       51.68      1.84 o 
   7   1  17       60.90       58.03      1.96 o 
   8   1  17      101.78      108.45      3.22 o 
   9   1  17      131.34      131.72      3.46 o 
  10   1  17       25.68       31.95      2.30 o 
  11   1  17       49.24       50.41      3.18 o 
  12   1  17      182.08      165.31      4.22 o 
  13   1  17       34.14       33.51      2.78 o 
  14   1  17       92.71       95.11      3.79 o 
  15   1  17       11.37        9.26      2.44 o 
  16   1  17        1.73        2.05      2.16 o 
  17   1  17        1.29        0.53      2.31 o 
  18   1  17       18.83       33.84      3.04 o 
  19   1  17       12.38       14.89      2.82 o 
  20   1  17        2.69        4.02      2.62 o 
   1   2  17      116.87      127.05      3.14 o 
   2   2  17       21.90       24.37      2.11 o 
   3   2  17       19.47       21.44      2.07 o 
   4   2  17       37.58       36.31      2.25 o 
   5   2  17        4.00        0.71      1.63 o 
   6   2  17        4.36        0.41      1.71 o 
   7   2  17       49.19       40.43      2.45 o 
   8   2  17       60.36       57.83      2.77 o 
   9   2  17       61.46       58.79      2.80 o 
  10   2  17       93.88       84.63      3.18 o 
  11   2  17       84.30       91.07      3.33 o 
  12   2  17       12.54       16.11      2.27 o 
  13   2  17       64.01       69.64      3.37 o 
  14   2  17       66.17       64.27      3.59 o 
  15   2  17        1.19        2.02      2.17 o 
  16   2  17        0.43        0.49      2.22 o 
  17   2  17       21.51       22.68      2.87 o 
  18   2  17        5.08        7.99      3.18 o 
  19   2  17        8.82        9.31      3.49 o 
   0   3  17       17.87        9.24      4.04 o 
   1   3  17       10.72        6.29      3.01 o 
   2   3  17        1.83       -0.03      2.57 o 
   3   3  17       35.29       35.47      4.44 o 
   4   3  17      129.14      125.53      6.15 o 
   5   3  17       78.55       77.26      5.25 o 
   6   3  17       34.82       34.51      3.72 o 
   7   3  17        5.62        3.83      2.11 o 
   8   3  17        9.83        4.74      2.12 o 
   9   3  17        6.47        4.83      2.51 o 
  10   3  17       22.97       22.96      2.72 o 
  11   3  17       10.27       11.53      2.54 o 
  12   3  17       31.99       30.95      3.12 o 
  13   3  17       35.08       36.28      3.76 o 
  14   3  17       21.53       18.18      3.19 o 
  15   3  17        1.73       -0.09      2.59 o 
  16   3  17        0.45       -0.56      2.70 o 
  17   3  17        4.09        0.11      3.62 o 
   1   4  17        2.84        4.55      2.85 o 
   2   4  17        8.71        2.71      2.93 o 
   3   4  17       25.05       25.52      3.63 o 
   4   4  17        9.92       13.74      3.36 o 
   5   4  17       16.30       13.83      3.37 o 
   6   4  17      120.35      116.60      5.47 o 
   7   4  17       97.92       93.67      6.37 o 
   8   4  17        0.64        2.88      3.62 o 
   9   4  17       14.00       12.79      3.54 o 
  10   4  17        1.86        2.25      4.93 o 
  11   4  17        1.95        6.21      3.42 o 
  12   4  17       42.00       45.68      4.54 o 
  13   4  17       28.52       36.26      4.36 o 
   0   5  17        6.18        3.93      4.85 o 
   1   5  17        5.00        6.79      3.26 o 
   2   5  17        5.86        5.35      3.39 o 
   3   5  17        2.15       -1.77      3.21 o 
   4   5  17        5.34        3.58      3.78 o 
   5   5  17        6.38        3.15      3.42 o 
   6   5  17        5.76        5.31      4.62 o 
   0   0  18      306.72      290.79     11.58 o 
   2   0  18      137.51      124.04      3.75 o 
   4   0  18       32.21       29.00      2.71 o 
   6   0  18        0.97        0.61      1.93 o 
   8   0  18      387.52      384.21      8.91 o 
  10   0  18      166.23      163.94      4.47 o 
  12   0  18       19.83       20.76      3.29 o 
  14   0  18       36.70       28.51      2.78 o 
  16   0  18        8.29        7.33      4.02 o 
  18   0  18        3.78        3.51      4.15 o 
  20   0  18       50.18       46.01      6.26 o 
   1   1  18      309.49      302.64      3.83 o 
   2   1  18      224.82      216.53      3.32 o 
   3   1  18        0.01       -1.81      1.35 o 
   4   1  18      130.03      121.54      2.68 o 
   5   1  18      228.77      201.84      3.05 o 
   6   1  18        7.34        7.92      1.32 o 
   7   1  18       54.89       57.74      1.95 o 
   8   1  18       13.17       15.90      1.50 o 
   9   1  18      505.58      490.99      6.43 o 
  10   1  18       22.80       30.63      2.85 o 
  11   1  18      120.22      117.53      3.49 o 
  12   1  18       45.63       42.80      3.03 o 
  13   1  18        5.10        8.01      2.38 o 
  14   1  18       12.55       10.99      2.42 o 
  15   1  18        8.63       10.29      2.62 o 
  16   1  18        2.34        4.17      2.64 o 
  17   1  18        0.78        3.13      2.35 o 
  18   1  18       19.90       22.24      3.48 o 
  19   1  18        6.75        2.00      2.48 o 
   0   2  18       38.04       37.13      2.78 o 
   1   2  18      192.52      179.39      4.36 o 
   2   2  18      112.74      116.34      3.41 o 
   3   2  18      132.90      136.33      3.56 o 
   4   2  18      102.44      103.71      3.21 o 
   5   2  18       60.91       50.92      2.61 o 
   6   2  18       26.04       21.33      2.16 o 
   7   2  18       53.85       49.37      2.66 o 
   8   2  18      110.46      101.06      3.37 o 
   9   2  18      101.86       94.61      3.38 o 
  10   2  18       95.21       92.07      3.34 o 
  11   2  18       20.37       24.05      2.73 o 
  12   2  18       26.27       23.18      2.48 o 
  13   2  18        3.71        3.44      2.02 o 
  14   2  18        3.19        2.84      2.22 o 
  15   2  18        5.58        7.73      2.47 o 
  16   2  18        0.15        2.56      2.44 o 
  17   2  18        4.98        5.97      2.57 o 
  18   2  18        9.91        4.61      3.16 o 
   1   3  18       19.37       22.03      3.39 o 
   2   3  18       13.97       10.18      3.05 o 
   3   3  18        7.12        8.87      3.11 o 
   4   3  18       20.02       25.29      3.56 o 
   5   3  18       24.54       29.26      3.57 o 
   6   3  18       21.83       25.98      3.58 o 
   7   3  18       53.83       55.10      3.01 o 
   8   3  18        1.51        2.42      2.02 o 
   9   3  18       22.93       21.81      2.65 o 
  10   3  18        7.65       10.20      2.42 o 
  11   3  18       13.10       13.85      2.61 o 
  12   3  18       10.08        9.78      2.79 o 
  13   3  18        6.72        5.80      3.36 o 
  14   3  18       20.62       22.34      3.22 o 
  15   3  18        9.06        5.46      2.95 o 
  16   3  18       25.16       21.94      3.42 o 
   0   4  18       30.88       41.02      5.60 o 
   1   4  18       21.80       25.97      3.64 o 
   2   4  18       24.03       17.13      3.47 o 
   3   4  18        3.98       -0.37      3.01 o 
   4   4  18        3.71        0.66      3.06 o 
   5   4  18        9.30       15.32      3.55 o 
   6   4  18        8.30        6.91      3.35 o 
   7   4  18       14.01       19.14      3.69 o 
   8   4  18       41.05       43.05      4.36 o 
   9   4  18       20.16       26.55      4.02 o 
  10   4  18       57.86       62.92      4.58 o 
  11   4  18       56.87       57.30      5.11 o 
  12   4  18        4.22        5.86      4.92 o 
   1   5  18        5.03        4.71      3.54 o 
   2   5  18        4.98        0.20      3.37 o 
   2   0  19      151.82      152.32      4.21 o 
   4   0  19      243.33      233.29      5.04 o 
   6   0  19        5.34        4.68      2.07 o 
   8   0  19        0.75        3.29      1.95 o 
  10   0  19       16.71       17.53      2.45 o 
  12   0  19       51.24       52.40      3.38 o 
  14   0  19       14.04        9.31      2.98 o 
  16   0  19        9.01        6.77      4.85 o 
  18   0  19       24.47       35.16     13.22 o 
   0   1  19      533.24      479.57      6.94 o 
   1   1  19      276.78      267.54      3.68 o 
   2   1  19      181.93      189.37      3.18 o 
   3   1  19      127.02      115.91      2.68 o 
   4   1  19      133.87      127.45      2.78 o 
   5   1  19       64.83       61.06      1.99 o 
   6   1  19      179.16      175.32      3.07 o 
   7   1  19       25.10       25.58      1.64 o 
   8   1  19       12.66       15.68      1.54 o 
   9   1  19       64.84       72.88      2.87 o 
  10   1  19       20.51       24.07      2.26 o 
  11   1  19      234.21      227.56      4.74 o 
  12   1  19       62.46       57.96      3.20 o 
  13   1  19       93.33       89.53      3.72 o 
  14   1  19       31.88       34.98      2.94 o 
  15   1  19        3.79        0.57      2.46 o 
  16   1  19        8.67       13.12      3.02 o 
  17   1  19        2.39        7.56      2.58 o 
  18   1  19       19.94       19.68      2.97 o 
  19   1  19        3.13        3.87      2.55 o 
   1   2  19       87.15       78.90      2.54 o 
   2   2  19      166.96      167.46      4.23 o 
   3   2  19       95.02       87.03      3.32 o 
   4   2  19        3.89        1.46      1.79 o 
   5   2  19       37.46       40.10      2.48 o 
   6   2  19       54.26       55.41      2.75 o 
   7   2  19        1.43        1.08      1.84 o 
   8   2  19       10.88       14.33      2.27 o 
   9   2  19        3.73       -2.47      1.85 o 
  10   2  19       13.13       13.34      2.20 o 
  11   2  19       25.54       21.51      2.42 o 
  12   2  19        5.69        7.04      2.11 o 
  13   2  19        4.55        2.26      2.07 o 
  14   2  19       12.05        6.56      2.38 o 
  15   2  19       15.56       13.87      3.53 o 
  16   2  19       32.37       30.56      3.13 o 
  17   2  19       11.29        9.95      3.33 o 
   0   3  19      113.57      107.40     18.53 o 
   1   3  19       49.12       36.89      3.91 o 
   2   3  19       22.79       21.30      3.50 o 
   3   3  19        7.24        4.48      2.99 o 
   4   3  19       24.59       22.38      3.55 o 
   5   3  19       12.11       12.69      5.29 o 
   6   3  19       36.85       36.95      3.68 o 
   7   3  19       28.56       30.11      2.78 o 
   8   3  19       11.18       16.15      2.50 o 
   9   3  19       25.02       27.62      2.88 o 
  10   3  19       31.37       38.76      3.12 o 
  11   3  19        9.11        9.24      2.59 o 
  12   3  19        9.61       15.54      2.96 o 
  13   3  19       15.30       17.85      3.13 o 
  14   3  19        1.69        6.34      2.85 o 
  15   3  19        3.69       -0.73      2.70 o 
   1   4  19        9.62       13.55      4.97 o 
   2   4  19        2.18        1.33      3.09 o 
   3   4  19        0.62        0.96      3.15 o 
   4   4  19        0.24       -4.69      3.13 o 
   5   4  19        9.80       13.98      3.65 o 
   6   4  19       41.69       38.65      4.36 o 
   7   4  19       35.29       42.43      4.72 o 
   8   4  19        2.41        9.54      3.69 o 
   9   4  19       21.88       21.96      4.99 o 
  10   4  19       13.83       17.20      3.98 o 
  11   4  19        4.70       -0.84      3.50 o 
   0   0  20     1250.62     1212.17     16.67 o 
   2   0  20      423.75      391.58      8.29 o 
   4   0  20      307.96      319.25      5.86 o 
   6   0  20      146.26      144.62      4.65 o 
   8   0  20       15.24       16.91      2.48 o 
  10   0  20       26.84       27.95      2.78 o 
  12   0  20       22.45       17.77      2.80 o 
  14   0  20       16.97       21.79      2.75 o 
  16   0  20       23.97       25.64      4.96 o 
  18   0  20       24.66       32.70      5.45 o 
   1   1  20      240.39      227.12      3.51 o 
   2   1  20       27.36       23.75      1.80 o 
   3   1  20      107.77      111.51      2.69 o 
   4   1  20        5.46        5.27      1.52 o 
   5   1  20       33.95       34.61      1.87 o 
   6   1  20       14.55       19.39      1.65 o 
   7   1  20       48.55       46.64      2.05 o 
   8   1  20       68.72       65.25      2.24 o 
   9   1  20       19.65       19.54      2.22 o 
  10   1  20       57.41       57.21      2.80 o 
  11   1  20       59.29       60.92      3.05 o 
  12   1  20      104.78      123.75      4.17 o 
  13   1  20        6.57        7.75      2.42 o 
  14   1  20        3.65        1.28      2.47 o 
  15   1  20        0.67       -1.32      2.67 o 
  16   1  20        1.79        2.01      2.81 o 
  17   1  20        4.59        3.19      2.56 o 
  18   1  20        1.02        3.49      2.62 o 
   0   2  20        6.07        5.84      2.40 o 
   1   2  20        8.96       11.83      1.77 o 
   2   2  20      301.39      276.67      7.27 o 
   3   2  20       52.85       52.84      2.92 o 
   4   2  20       37.67       35.27      2.69 o 
   5   2  20      163.33      169.29      4.51 o 
   6   2  20       18.34       20.25      2.31 o 
   7   2  20       12.28       15.36      2.59 o 
   8   2  20       23.42       24.77      2.49 o 
   9   2  20        0.28        1.12      2.00 o 
  10   2  20        7.44        5.43      2.10 o 
  11   2  20        6.22        4.59      2.10 o 
  12   2  20       21.86       19.34      2.49 o 
  13   2  20        2.19        3.76      2.18 o 
  14   2  20        7.09        7.43      2.55 o 
  15   2  20       14.20       17.53      2.88 o 
  16   2  20        9.06        5.75      2.68 o 
   1   3  20        9.27        5.38      3.10 o 
   2   3  20       43.40       35.58      3.93 o 
   3   3  20        7.51       12.51      3.74 o 
   4   3  20       13.20        8.46      3.23 o 
   5   3  20       73.25       78.92      4.50 o 
   6   3  20       20.31       19.52      3.37 o 
   7   3  20        0.64        1.78      1.97 o 
   8   3  20        5.57        6.85      2.26 o 
   9   3  20       40.43       43.78      3.17 o 
  10   3  20       30.37       36.42      3.19 o 
  11   3  20       28.19       32.24      3.14 o 
  12   3  20       18.16       16.02      3.13 o 
  13   3  20        1.04        1.68      2.73 o 
  14   3  20        1.60        0.99      2.83 o 
   0   4  20       24.72       21.74      5.76 o 
   1   4  20        6.68        5.35      3.33 o 
   2   4  20        1.81        2.79      3.35 o 
   3   4  20        2.46       -0.22      3.15 o 
   4   4  20        0.52       -0.58      3.19 o 
   5   4  20       21.58       17.69      3.94 o 
   6   4  20        4.41        7.18      3.64 o 
   7   4  20       11.49       10.59      3.77 o 
   8   4  20       26.22       31.22      4.11 o 
   9   4  20       25.04       33.18      4.19 o 
   2   0  21       38.51       36.30      2.59 o 
   4   0  21       56.45       55.70      3.01 o 
   6   0  21       27.91       28.24      2.69 o 
   8   0  21      194.56      197.25      5.41 o 
  10   0  21       18.43       19.45      2.65 o 
  12   0  21      248.95      249.24      6.29 o 
  14   0  21       17.96       18.25      2.72 o 
  16   0  21        3.63        2.56      4.28 o 
   0   1  21       32.67       27.09      2.54 o 
   1   1  21       28.29       24.69      1.80 o 
   2   1  21       20.45       21.88      1.83 o 
   3   1  21       30.24       33.62      2.02 o 
   4   1  21      382.66      370.63      4.83 o 
   5   1  21       52.19       45.61      2.07 o 
   6   1  21       21.77       22.30      1.92 o 
   7   1  21       60.98       69.15      2.77 o 
   8   1  21       54.27       51.30      2.08 o 
   9   1  21       16.04       15.82      2.17 o 
  10   1  21       12.60       11.97      2.14 o 
  11   1  21       27.32       26.46      2.58 o 
  12   1  21       16.89       21.27      2.74 o 
  13   1  21       12.52       14.65      2.91 o 
  14   1  21        1.90        2.08      2.83 o 
  15   1  21        1.69        5.42      2.94 o 
  16   1  21        8.26        5.01      4.46 o 
  17   1  21        0.93        3.13      2.64 o 
   1   2  21       53.94       51.29      3.14 o 
   2   2  21        8.60        9.21      2.36 o 
   3   2  21       25.07       32.43      2.70 o 
   4   2  21       31.23       28.98      2.63 o 
   5   2  21        8.90       10.02      2.30 o 
   6   2  21       26.36       28.02      2.70 o 
   7   2  21        0.94       -1.17      2.11 o 
   8   2  21       13.81       16.89      2.53 o 
   9   2  21       27.50       29.39      2.70 o 
  10   2  21        0.25        1.04      2.05 o 
  11   2  21       11.64       11.53      2.35 o 
  12   2  21        9.58       14.18      2.43 o 
  13   2  21        0.54        0.13      2.18 o 
  14   2  21        8.46        6.44      2.57 o 
  15   2  21        5.38        7.31      2.71 o 
   0   3  21       38.86       32.46      5.79 o 
   1   3  21       18.16       17.83      3.60 o 
   2   3  21        1.79       -0.94      3.24 o 
   3   3  21        3.22        3.47      3.05 o 
   4   3  21        1.43       -1.27      2.86 o 
   5   3  21        3.61        2.03      3.45 o 
   6   3  21       11.84       11.65      3.33 o 
   7   3  21       10.54       14.75      2.22 o 
   8   3  21       29.68       28.36      2.85 o 
   9   3  21        8.64        8.06      2.57 o 
  10   3  21        3.47        1.88      2.54 o 
  11   3  21       13.74       11.16      2.86 o 
  12   3  21        1.21        5.27      2.97 o 
   1   4  21        9.51        7.37      3.84 o 
   2   4  21       23.63       25.29      4.16 o 
   3   4  21       11.41        9.35      3.66 o 
   4   4  21        0.03       -1.40      3.49 o 
   5   4  21        5.23        4.25      3.59 o 
   6   4  21       16.04       13.64      4.67 o 
   7   4  21        4.04       -3.22      4.40 o 
   0   0  22      345.23      319.91      8.35 o 
   2   0  22       46.90       40.38      2.74 o 
   4   0  22       41.88       40.77      2.94 o 
   6   0  22      448.86      429.78      9.93 o 
   8   0  22       44.16       44.62      3.63 o 
  10   0  22        0.88        1.96      2.69 o 
  12   0  22      165.94      170.10      6.30 o 
  14   0  22      135.40      143.28      4.73 o 
  16   0  22        7.09        9.65      5.80 o 
   1   1  22       10.75        9.75      1.67 o 
   2   1  22      189.37      188.62      3.68 o 
   3   1  22       52.10       54.29      2.39 o 
   4   1  22        4.06        5.69      1.71 o 
   5   1  22       26.60       27.43      1.96 o 
   6   1  22        0.19        0.32      1.52 o 
   7   1  22        3.69        3.04      1.55 o 
   8   1  22       11.78       11.31      1.59 o 
   9   1  22        2.72        3.94      1.99 o 
  10   1  22        6.77        3.04      2.02 o 
  11   1  22       19.74       15.09      2.46 o 
  12   1  22        2.66        1.11      2.49 o 
  13   1  22       12.43       12.04      2.85 o 
  14   1  22        1.41       -1.26      2.82 o 
  15   1  22        1.87        3.27      3.62 o 
  16   1  22        2.64        2.64      3.13 o 
   0   2  22       10.53        8.92      2.65 o 
   1   2  22        3.44        2.23      1.64 o 
   2   2  22        3.51        2.16      2.14 o 
   3   2  22       25.66       25.91      2.77 o 
   4   2  22        4.50       -0.06      2.23 o 
   5   2  22        5.83        7.56      2.25 o 
   6   2  22       10.46        9.37      2.37 o 
   7   2  22       10.39       12.50      2.48 o 
   8   2  22       91.97      107.16      4.85 o 
   9   2  22        7.39        8.40      2.96 o 
  10   2  22        0.16        0.15      2.26 o 
  11   2  22        1.95        2.23      2.39 o 
  12   2  22        3.51        4.87      2.53 o 
  13   2  22        0.00        3.20      2.71 o 
  14   2  22        2.16        3.02      2.82 o 
   1   3  22       16.06       11.15      6.75 o 
   2   3  22       10.12       13.94      3.38 o 
   3   3  22        5.09        3.59      3.04 o 
   4   3  22        5.35        6.02      3.26 o 
   5   3  22       14.10       21.27      3.62 o 
   6   3  22       24.25       22.84      3.92 o 
   7   3  22        5.50        4.55      3.28 o 
   8   3  22        9.61       11.60      2.45 o 
   9   3  22        8.55        8.06      2.67 o 
  10   3  22        3.32        3.36      2.62 o 
  11   3  22        1.65        7.24      3.66 o 
   0   4  22       13.41        0.08      5.25 o 
   1   4  22        4.82        4.03      3.67 o 
   2   4  22        2.54        5.35      4.28 o 
   3   4  22        8.09        6.61      3.87 o 
   4   4  22        6.74       12.45      3.95 o 
   2   0  23        1.33       -0.82      2.07 o 
   4   0  23      235.15      211.65      5.27 o 
   6   0  23        4.80        2.93      2.33 o 
   8   0  23      159.03      139.51      5.29 o 
  10   0  23        6.90        4.84      2.77 o 
  12   0  23       23.47       27.44      3.20 o 
  14   0  23       42.53       50.91      3.35 o 
   0   1  23       21.60       19.16      2.64 o 
   1   1  23       23.20       23.77      1.96 o 
   2   1  23        4.56        3.36      1.69 o 
   3   1  23       25.53       23.75      2.05 o 
   4   1  23       34.06       34.16      2.56 o 
   5   1  23       12.39       13.47      1.79 o 
   6   1  23       11.00       11.35      1.76 o 
   7   1  23       40.21       37.96      2.09 o 
   8   1  23        5.95        8.65      1.55 o 
   9   1  23       14.07       15.91      2.30 o 
  10   1  23       11.01       14.86      2.74 o 
  11   1  23        0.07        4.07      2.25 o 
  12   1  23       11.73       10.69      3.10 o 
  13   1  23        0.05       -1.77      2.80 o 
  14   1  23        5.25        1.00      3.45 o 
   1   2  23        1.69       -0.20      1.63 o 
   2   2  23       46.00       40.16      3.05 o 
   3   2  23        8.15        7.84      2.49 o 
   4   2  23       16.96       13.78      2.64 o 
   5   2  23        6.49        3.08      2.42 o 
   6   2  23        1.48        3.86      2.48 o 
   7   2  23        4.24        6.75      3.66 o 
   8   2  23       40.55       38.38      3.46 o 
   9   2  23       19.73       18.58      2.68 o 
  10   2  23        9.69        9.20      2.58 o 
  11   2  23        1.33       -0.83      2.39 o 
  12   2  23       16.58       16.81      2.82 o 
  13   2  23        5.12        8.23      2.90 o 
   0   3  23        9.77        3.05      4.84 o 
   1   3  23        1.84       -3.22      2.92 o 
   2   3  23        2.03       -0.38      3.11 o 
   3   3  23       15.90       11.79      4.02 o 
   4   3  23        5.86        6.39      3.43 o 
   5   3  23       14.22       20.42      3.82 o 
   6   3  23       16.14       17.03      3.77 o 
   7   3  23        5.55        0.77      3.27 o 
   8   3  23        2.30        3.44      2.26 o 
   9   3  23        8.72        8.21      2.60 o 
   0   0  24      240.09      213.04      7.18 o 
   2   0  24        5.11        8.08      2.38 o 
   4   0  24      139.15      140.21      4.60 o 
   6   0  24       39.47       41.10      3.17 o 
   8   0  24        6.80        3.54      2.90 o 
  10   0  24       38.75       37.81      3.57 o 
  12   0  24       72.37       76.16      4.15 o 
  14   0  24       77.70       84.58      4.71 o 
   1   1  24       44.16       45.31      2.58 o 
   2   1  24       30.40       34.50      2.25 o 
   3   1  24        5.77        7.87      1.97 o 
   4   1  24        3.63        3.53      1.88 o 
   5   1  24        9.72       10.65      1.81 o 
   6   1  24        0.92        1.82      1.61 o 
   7   1  24       17.18       15.96      1.83 o 
   8   1  24        5.93        4.65      1.75 o 
   9   1  24       18.88       19.22      2.42 o 
  10   1  24       24.69       28.13      3.09 o 
  11   1  24        1.00        1.23      2.73 o 
  12   1  24       23.23       24.19      3.33 o 
  13   1  24        6.57        4.76      3.14 o 
   0   2  24        6.11        8.66      2.73 o 
   1   2  24        3.34       -1.36      2.21 o 
   2   2  24        0.57       -0.38      2.21 o 
   3   2  24        9.61        8.03      2.51 o 
   4   2  24       41.20       32.93      3.13 o 
   5   2  24       12.64        6.93      2.62 o 
   6   2  24        2.98        0.42      2.45 o 
   7   2  24        4.99        5.24      3.21 o 
   8   2  24       27.27       28.81      3.21 o 
   9   2  24        2.89        5.35      2.76 o 
  10   2  24       17.76       23.68      3.18 o 
  11   2  24        7.94       10.84      2.95 o 
   1   3  24        8.46       10.68      3.42 o 
   2   3  24       27.78       28.77      3.97 o 
   3   3  24        3.68        6.74      3.41 o 
   4   3  24        1.69        2.26      3.37 o 
   5   3  24        6.52        6.54      3.65 o 
   6   3  24       12.10       16.43      3.79 o 
   7   3  24        6.20        5.87      3.58 o 
   2   0  25       78.55       88.33      3.74 o 
   4   0  25      103.53      108.86      4.30 o 
   6   0  25       24.58       22.47      3.17 o 
   8   0  25       14.20       11.22      3.64 o 
  10   0  25        4.81        9.39      2.99 o 
  12   0  25       28.73       32.57      5.01 o 
   0   1  25       11.52       12.79      3.09 o 
   1   1  25       43.68       44.49      2.59 o 
   2   1  25       11.81       15.63      2.29 o 
   3   1  25      104.86      106.25      3.33 o 
   4   1  25        5.61        4.84      1.77 o 
   5   1  25       11.07       11.75      1.88 o 
   6   1  25        2.77        2.53      1.66 o 
   7   1  25        0.33        2.70      1.63 o 
   8   1  25       10.92       10.82      1.90 o 
   9   1  25        1.84        4.70      2.24 o 
  10   1  25       17.56       23.23      3.05 o 
  11   1  25        7.77        4.90      2.96 o 
   1   2  25        4.86        3.77      2.36 o 
   2   2  25        4.28        5.37      2.54 o 
   3   2  25       18.22       19.83      3.08 o 
   4   2  25        3.91        1.38      2.55 o 
   5   2  25        1.11        0.19      2.55 o 
   6   2  25        3.96        5.24      2.74 o 
   7   2  25       13.83       23.15      3.19 o 
   8   2  25        2.58        0.45      2.71 o 
   9   2  25        4.08        5.11      2.81 o 
   0   3  25        5.13        7.57      5.13 o 
   1   3  25        1.51       -1.87      3.23 o 
   2   3  25        8.11       11.08      3.67 o 
   3   3  25       16.15       21.58      4.09 o 
   0   0  26        8.12       12.59      3.65 o 
   2   0  26       40.08       43.49      3.40 o 
   4   0  26      107.75      108.16      5.69 o 
   6   0  26        1.98        0.50      2.68 o 
   8   0  26        5.09        4.75      3.45 o 
  10   0  26        2.30        1.56      2.98 o 
   1   1  26       14.77       19.00      2.39 o 
   2   1  26        5.29        8.72      2.20 o 
   3   1  26       30.27       35.34      2.70 o 
   4   1  26       35.12       45.96      2.63 o 
   5   1  26        6.53        7.93      1.97 o 
   6   1  26        3.35        6.12      1.83 o 
   7   1  26       16.83       16.61      1.96 o 
   8   1  26       13.33       12.66      2.51 o 
   9   1  26        3.31        5.81      2.50 o 
   0   2  26        3.53        2.45      2.57 o 
   1   2  26        7.49       11.65      2.64 o 
   2   2  26        1.92        3.03      2.58 o 
   3   2  26        3.49        2.28      2.64 o 
   4   2  26       28.20       27.70      3.28 o 
   5   2  26       16.06       20.65      3.19 o 
   6   2  26       16.53       22.99      3.28 o 
   2   0  27       81.03       87.84      4.20 o 
   4   0  27       29.43       38.54      3.73 o 
   6   0  27        3.67        7.79      3.71 o 
   8   0  27        1.80        0.14      3.51 o 
   0   1  27       40.56       42.07      4.51 o 
   1   1  27        2.95        2.12      3.46 o 
   2   1  27        0.30        5.37      2.36 o 
   3   1  27       13.58       13.65      2.41 o 
   4   1  27        7.10       10.39      2.12 o 
   5   1  27       32.29       36.17      3.01 o 
   6   1  27       12.87       19.68      2.17 o 
   7   1  27       13.35       18.88      2.29 o 
   1   2  27        7.45        7.66      2.61 o 
   0   0  28       38.22       52.39      7.53 o 
   2   0  28       32.77       46.43      3.97 o 
   4   0  28       31.51       46.32      4.47 o 
   1   1  28        5.46        7.84      2.64 o 
   2   1  28        6.47        6.63      2.59 o 
                                                 
